# Supplementary material for: Aminoglycoside heteroresistance in Enterobacter cloacae is driven by the cell envelope stress response
Source: mBio. 2024 Oct 30;15(12):e01699-24. doi: 10.1128/mbio.01699-24 (PMC11633387; doi:10.1128/mbio.01699-24)
Supplement: Supplemental Tables — Tables S1 to S3, related to RNA sequencing data. [file mbio.01699-24-s0002.xlsx]

## Sheet: Table S1 SCV vs Non-SCV
gene_id	logFC	adj.P.Val	tx_id	seqid	start	end	strand	cpxRA_target	product	common_name
ECL_01450	8.5447	1.56058e-07	ADF61010	Chromosome	1471222	1471869	+	cpxRA	FIG004088: inner membrane protein YebE	yebE
ECL_00172	7.80393	4.668e-08	ADF59740	Chromosome	166859	167215	+		GTPase (EC 3.6.1.-)	yibI
ECL_00173	7.10568	1.96707e-08	ADF59741	Chromosome	167218	168354	+		Inner membrane protein YibH	yibH
ECL_02523	6.53658	4.98389e-08	ADF62066	Chromosome	2573336	2574301	+		L,D-transpeptidase => YcfS	ldtC
ECL_02444	6.43426	6.70949e-06	ADF61987	Chromosome	2491842	2492333	-	cpxRA	Spheroplast protein Y	spy
ECL_01838	6.26855	1.03218e-06	ADF61394	Chromosome	1862509	1863618	-		Outer membrane porin OmpN	ompN
ECL_01481	6.23736	4.82371e-08	ADF61041	Chromosome	1498079	1499785	+		Cell division protein FtsI [Peptidoglycan synthetase] (EC 2.4.1.129)	ECL_01481
ECL_00582	6.17725	9.05887e-06	ADF60148	Chromosome	577965	578252	-		Putative uncharacterized protein YjfN	yjfN
ECL_05063	5.06222	2.61333e-07	ADF64585	Chromosome	5202229	5202735	-	cpxRA	Periplasmic protein CpxP	cpxP
ECL_00290	5.04565	7.87646e-06	ADF59857	Chromosome	301350	302540	-		Maltodextrin ABC transporter, substrate-binding protein MdxE	malE
ECL_00614	4.88347	2.74811e-07	ADF60180	Chromosome	605948	606154	+		Uncharacterized protein YtfK	ytfK
ECL_00293	4.86575	5.99749e-06	ADF59860	Chromosome	304093	305400	+		Maltoporin (maltose/maltodextrin high-affinity receptor, phage lambda receptor protein)	lamB
ECL_00292	4.67691	0.0001741	ADF59859	Chromosome	302912	304021	+		Maltose/maltodextrin transport ATP-binding protein MalK (EC 3.6.3.19)	malK
ECL_00658	4.59108	0.000852702	ADF60222	Chromosome	653155	654576	-		PTS system, trehalose-specific IIB component (EC 2.7.1.201) / PTS system, trehalose-specific IIC component	treB
ECL_00657	4.54865	0.000365755	ADF60221	Chromosome	651460	653103	-		Trehalose-6-phosphate hydrolase (EC 3.2.1.93)	treC
ECL_03334	4.53927	2.551e-06	ADF62868	Chromosome	3389704	3390870	-		D-alanyl-D-alanine carboxypeptidase (EC 3.4.16.4)	dacD
ECL_02022	4.47857	5.87295e-05	ADF61574	Chromosome	2057526	2057756	+		Uncharacterized protein YncJ	yncJ
ECL_00965	4.35903	1.73566e-07	ADF60528	Chromosome	975085	976521	+	cpxRA	HtrA protease/chaperone protein	degP
ECL_02392	4.34232	2.96888e-06	ADF61935	Chromosome	2441850	2444228	-		Phosphoenolpyruvate synthase (EC 2.7.9.2)	ppsA
ECL_02928	4.19771	2.05033e-05	ADF62464	Chromosome	2972583	2972843	+		Uncharacterized periplasmic protein YbiJ	ybiJ
ECL_03423	4.07788	1.299e-05	ADF62957	Chromosome	3500117	3500632	-		hypothetical protein	ccmG
ECL_00294	4.0705	2.79183e-05	ADF59861	Chromosome	305515	306459	+		Maltose operon periplasmic protein MalM	malM
ECL_04342	4.06115	6.66173e-06	ADF63871	Chromosome	4455658	4456095	-		Protein ygiW precursor	ygiW
ECL_01908	3.75605	4.37287e-07	ADF61462	Chromosome	1941129	1942139	-		Alcohol dehydrogenase (EC 1.1.1.1)	adhP
ECL_03643	3.72523	0.000742899	ADF63177	Chromosome	3723654	3724484	-		Transketolase, N-terminal section (EC 2.2.1.1)	ECL_03643
ECL_04004	3.6415	6.43188e-05	ADF63538	Chromosome	4112331	4112489	-	cpxRA	UPF0057 membrane protein YqaE	yqaE
ECL_03333	3.63578	1.59042e-06	ADF62867	Chromosome	3389112	3389585	-		DNA gyrase inhibitory protein	sbmC
ECL_01263	3.62734	7.58514e-07	ADF60824	Chromosome	1300709	1303123	+		Uncharacterized metabolite ABC transporter in Enterobacteriaceae, permease protein EC-YbbP	ybbP
ECL_04792	3.62046	1.52892e-06	ADF64319	Chromosome	4906434	4907729	-		Glucose-1-phosphate adenylyltransferase (EC 2.7.7.27)	glgC
ECL_05051	3.60874	0.000690482	ADF64573	Chromosome	5191048	5192556	+		Glycerol kinase (EC 2.7.1.30)	glpK
ECL_04793	3.59171	2.47138e-07	ADF64320	Chromosome	4907747	4909720	-		Limit dextrin alpha-1,6-maltotetraose-hydrolase (EC 3.2.1.196)	glgX
ECL_04794	3.58328	3.39341e-07	ADF64321	Chromosome	4909717	4911903	-		1,4-alpha-glucan (glycogen) branching enzyme, GH-13-type (EC 2.4.1.18)	glgB
ECL_01651	3.55409	2.76251e-05	ADF61209	Chromosome	1676953	1677357	-		Ferredoxin	ykgJ
ECL_03956	3.54658	9.04748e-05	ADF63490	Chromosome	4053498	4054439	+		CmaB	ECL_03956
ECL_03954	3.51816	0.000149229	ADF63488	Chromosome	4051685	4053217	+		hypothetical protein	ECL_03954
ECL_02961	3.50295	4.7416e-07	ADF62497	Chromosome	3006969	3008009	-		Biotin synthase (EC 2.8.1.6)	bioB
ECL_02176	3.43714	1.26913e-05	ADF61724	Chromosome	2224620	2224745	-		Universal stress protein G	ECL_02176
ECL_01262	3.4219	2.82198e-06	ADF60823	Chromosome	1300026	1300712	+		Uncharacterized metabolite ABC transporter in Enterobacteriaceae, ATP-binding protein EC-YbbA	ybbA
ECL_02070	3.41023	6.07098e-06	ADF61622	Chromosome	2104890	2105630	-		hypothetical protein	ECL_02070
ECL_03955	3.37925	0.000218364	ADF63489	Chromosome	4053221	4053472	+			ECL_03955
ECL_03011	3.35566	0.0022242	ADF62547	Chromosome	3060478	3060957	-		Succinate dehydrogenase cytochrome b-556 subunit	sdhC
ECL_01451	3.33078	2.39657e-05	ADF61011	Chromosome	1471955	1474015	+		Protease II (EC 3.4.21.83)	ptrB
ECL_03008	3.32095	0.000638203	ADF62544	Chromosome	3057639	3058355	-		Succinate dehydrogenase iron-sulfur protein (EC 1.3.5.1)	sdhB
ECL_01472	3.30266	1.05149e-06	ADF61032	Chromosome	1491694	1492575	+	cpxRA	Protease HtpX	htpX
ECL_03646	3.27915	6.43188e-05	ADF63180	Chromosome	3726247	3726690	-		PTS system, IIA component	ECL_03646
ECL_03767	3.24542	3.69434e-06	ADF63301	Chromosome	3847627	3850740	+	cpxRA	Aminoglycosides efflux system AcrAD-TolC, inner-membrane proton/drug antiporter AcrD (RND type)	acrD
ECL_01940	3.24147	4.1302e-05	ADF61492	Chromosome	1973498	1974109	+		Secreted protein, suppressor for copper-sensitivity ScsC	ECL_01940
ECL_04790	3.22615	1.18321e-06	ADF64317	Chromosome	4902535	4904982	-		Glycogen phosphorylase (EC 2.4.1.1)	glgP
ECL_04791	3.22464	8.96261e-07	ADF64318	Chromosome	4905001	4906434	-		Glycogen synthase, ADP-glucose transglucosylase (EC 2.4.1.21)	glgA
ECL_04781	3.21333	7.6896e-07	ADF64308	Chromosome	4892960	4895353	-		Maltodextrin phosphorylase (EC 2.4.1.1)	malP
ECL_04149	3.21012	9.05887e-06	ADF63683	Chromosome	4263575	4264369	-		Thymidylate synthase (EC 2.1.1.45)	thyA
ECL_03246	3.19587	5.87295e-05	ADF62781	Chromosome	3301122	3301985	-		Glucokinase regulatory protein	ECL_03246
ECL_01941	3.1813	9.05887e-06	ADF61493	Chromosome	1974153	1974911	+		Thiol:disulfide interchange protein DsbG precursor	dsbG
ECL_03009	3.16209	0.00132929	ADF62545	Chromosome	3058371	3060137	-		Succinate dehydrogenase flavoprotein subunit (EC 1.3.5.1)	sdhA
ECL_01453	3.15924	6.43188e-05	ADF61013	Chromosome	1474698	1475348	-		Uncharacterized protein YobB	yobB
ECL_02464	3.11964	1.51652e-05	ADF62007	Chromosome	2512624	2514480	+		Signal peptide peptidase SppA (protease 4)	sppA
ECL_05050	3.11731	0.00482589	ADF64572	Chromosome	5190181	5191026	+		Glycerol uptake facilitator protein	glpF
ECL_00611	3.11389	0.000202786	ADF60177	Chromosome	602198	604141	-		2',3'-cyclic-nucleotide 2'-phosphodiesterase (EC 3.1.4.16) / 3'-nucleotidase (EC 3.1.3.6)	cpdB
ECL_04617	3.10576	0.000155727	ADF64145	Chromosome	4740811	4741749	-		Malate dehydrogenase (EC 1.1.1.37)	mdh
ECL_00740	3.10266	0.000238541	ADF60304	Chromosome	733158	734528	+		Succinate-semialdehyde dehydrogenase [NAD] (EC 1.2.1.24); Succinate-semialdehyde dehydrogenase [NADP+] (EC 1.2.1.79)	ECL_00740
ECL_02465	3.07718	3.61375e-06	ADF62008	Chromosome	2514544	2515560	+		L-asparaginase I, cytoplasmic (EC 3.5.1.1)	ansA
ECL_03053	3.06067	6.26117e-05	ADF62589	Chromosome	3111146	3111631	-		Uncharacterized protein YbeL	ybeL
ECL_04150	3.04793	2.2008e-05	ADF63684	Chromosome	4264376	4265251	-		Prolipoprotein diacylglyceryl transferase	lgt
ECL_03511	3.0421	1.299e-05	ADF63045	Chromosome	3591965	3592468	+		Proteinase inhibitor I11, ecotin precursor	eco
ECL_02960	3.03469	9.64539e-06	ADF62496	Chromosome	3005815	3006972	-		8-amino-7-oxononanoate synthase (EC 2.3.1.47)	bioF
ECL_A273	3.02268	0.00327976	ADF64958	pECL_A	196768	196905	+			ECL_A273
ECL_04098	3.00951	2.09175e-05	ADF63632	Chromosome	4197571	4197897	-		Inner membrane protein YgbE	ygbE
ECL_03010	3.0039	0.00340084	ADF62546	Chromosome	3060137	3060484	-		Succinate dehydrogenase hydrophobic membrane anchor protein	sdhD
ECL_02188	2.96654	2.66913e-05	ADF61736	Chromosome	2235967	2236260	+		hypothetical protein	ynfD
ECL_03759	2.96068	1.68695e-06	ADF63293	Chromosome	3835374	3836273	+		Coproporphyrinogen III oxidase, aerobic (EC 1.3.3.3)	hemF
ECL_04651	2.94388	1.91257e-05	ADF64179	Chromosome	4779900	4780121	+		Uncharacterized membrane protein YhdV	yhdV
ECL_01431	2.93333	2.96888e-06	ADF60991	Chromosome	1451634	1452200	-		Isochorismatase family protein YecD	yecD
ECL_00040	2.90289	0.000226461	ADF59608	Chromosome	39636	40640	+		Hydrolase, alpha/beta fold family	ECL_00040
ECL_04739	2.8803	1.39997e-06	ADF64266	Chromosome	4847294	4847866	-	cpxRA	Peptidyl-prolyl cis-trans isomerase PpiA precursor (EC 5.2.1.8)	ppiA
ECL_03758	2.85548	1.12375e-06	ADF63292	Chromosome	3834499	3835374	+		N-acetylmuramoyl-L-alanine amidase (EC 3.5.1.28)	amiA
ECL_04039	2.85491	0.00203145	ADF63573	Chromosome	4144995	4145558	+		PTS system, glucitol/sorbitol-specific IIC component	srlA
ECL_03007	2.84538	0.000320494	ADF62543	Chromosome	3055777	3057411	-		2-oxoglutarate dehydrogenase E1 component (EC 1.2.4.2)	sucA
ECL_01938	2.83238	1.43214e-05	ADF61490	Chromosome	1971041	1971412	+		Suppression of copper sensitivity: putative copper binding protein ScsA	ECL_01938
ECL_03642	2.81932	0.00143332	ADF63176	Chromosome	3722708	3723661	-		Transketolase, C-terminal section (EC 2.2.1.1)	ECL_03642
ECL_02958	2.81333	5.56328e-06	ADF62494	Chromosome	3004382	3005083	-		Dethiobiotin synthase BioD (EC 6.3.3.3)	bioD
ECL_03957	2.81026	8.89379e-05	ADF63491	Chromosome	4054456	4055136	+			ECL_03957
ECL_00746	2.80473	0.000365458	ADF60310	Chromosome	739501	739704	-		Uncharacterized proteins YbdD and YjiX	yjiX
ECL_02959	2.79482	1.21158e-05	ADF62495	Chromosome	3005076	3005831	-		Malonyl-[acyl-carrier protein] O-methyltransferase (EC 2.1.1.197)	bioC
ECL_02965	2.79265	0.00572976	ADF62501	Chromosome	3011533	3013221	-		Urocanate hydratase (EC 4.2.1.49)	ECL_02965
ECL_00537	2.76354	0.000619387	ADF60103	Chromosome	529648	531084	-		Aspartate ammonia-lyase (EC 4.3.1.1)	aspA
ECL_01482	2.73378	7.48456e-06	ADF61042	Chromosome	1499853	1500668	+		23S rRNA (guanine(745)-N(1))-methyltransferase (EC 2.1.1.187)	rlmA
ECL_05121	2.72991	4.51623e-05	ADF64643	Chromosome	5263017	5263640	-		Periplasmic thiol:disulfide interchange protein DsbA	dsbA
ECL_00747	2.72685	0.00144808	ADF60311	Chromosome	739819	741972	-	cpxRA	Pyruvate:H+ symporter BtsT	btsT
ECL_02466	2.72588	5.05804e-07	ADF62009	Chromosome	2515570	2516211	+		Nicotinamidase (EC 3.5.1.19)	pncA
ECL_01939	2.71682	3.99957e-05	ADF61491	Chromosome	1971505	1973490	+		Membrane protein, suppressor for copper-sensitivity ScsB	ECL_01939
ECL_03004	2.68757	0.000304278	ADF62540	Chromosome	3052106	3053272	-		Succinyl-CoA ligase [ADP-forming] beta chain (EC 6.2.1.5)	sucC
ECL_02676	2.67808	2.94953e-06	ADF62217	Chromosome	2716898	2717557	+	cpxRA	Putative TEGT family carrier/transport protein	yccA
ECL_00271	2.66339	0.000151581	ADF59838	Chromosome	281255	282886	+		Sodium-dependent phosphate transporter	yjbB
ECL_01230	2.64353	0.00036791	ADF60791	Chromosome	1264300	1264851	-		Maltose O-acetyltransferase (EC 2.3.1.79)	maa
ECL_04647	2.62948	0.00182459	ADF64175	Chromosome	4771935	4772099	+	cpxRA	Uncharacterized protein YhdU	yhdU
ECL_01430	2.61736	5.47221e-06	ADF60990	Chromosome	1450819	1451637	-		UPF0759 protein YecE	yecE
ECL_02183	2.61237	0.000184488	ADF61731	Chromosome	2232432	2233646	-		Mannonate dehydratase (EC 4.2.1.8)	rspA
ECL_02964	2.5993	0.00635463	ADF62500	Chromosome	3010016	3011536	-		Histidine ammonia-lyase (EC 4.3.1.3)	ECL_02964
ECL_04497	2.58402	0.000102895	ADF64026	Chromosome	4618823	4619191	+		Periplasmic protein YqjC	yqjC
ECL_02619	2.57922	0.000822329	ADF62162	Chromosome	2661304	2665266	+		Transcriptional repressor of PutA and PutP / Proline dehydrogenase (EC 1.5.5.2) / Delta-1-pyrroline-5-carboxylate dehydrogenase (EC 1.2.1.88)	putA
ECL_00805	2.56935	3.01387e-05	ADF60369	Chromosome	797097	799034	+	cpxRA	Soluble lytic murein transglycosylase (EC 4.2.2.n1)	slt
ECL_03006	2.56023	0.000155723	ADF62542	Chromosome	3054603	3055823	-		2-oxoglutarate dehydrogenase E1 component (EC 1.2.4.2)	sucA
ECL_04040	2.54246	0.00169206	ADF63574	Chromosome	4145555	4146514	+		PTS system, glucitol/sorbitol-specific IIB component (EC 2.7.1.198) / PTS system, glucitol/sorbitol-specific IIC component 2	srlE
ECL_03003	2.53205	9.40855e-05	ADF62539	Chromosome	3051237	3052106	-		Succinyl-CoA ligase [ADP-forming] alpha chain (EC 6.2.1.5)	sucD
ECL_03410	2.51773	1.32157e-05	ADF62944	Chromosome	3483976	3485028	-		Fructose-bisphosphate aldolase class I (EC 4.1.2.13)	fbaB
ECL_02993	2.51734	0.000130946	ADF62529	Chromosome	3040211	3040639	-		Tol biopolymer transport system, TolR protein	tolR
ECL_05137	2.51166	4.85471e-05	ADF64659	Chromosome	5284839	5285831	-		Aspartate--ammonia ligase (EC 6.3.1.1)	asnA
ECL_02879	2.51062	1.21662e-05	ADF62418	Chromosome	2921449	2922663	-		D-alanyl-D-alanine carboxypeptidase (EC 3.4.16.4)	dacC
ECL_03744	2.49055	5.96756e-05	ADF63278	Chromosome	3822032	3823003	+		Cysteine synthase (EC 2.5.1.47)	cysK
ECL_01184	2.48198	2.82198e-06	ADF60745	Chromosome	1217187	1218548	-		Inner membrane transport protein YajR	yajR
ECL_02991	2.46005	0.000119473	ADF62527	Chromosome	3038905	3039051	-		TolA protein	ECL_02991
ECL_02917	2.43647	0.00352121	ADF62453	Chromosome	2963569	2963790	-			ECL_02917
ECL_03537	2.42592	4.47439e-05	ADF63071	Chromosome	3630104	3630643	-		Uncharacterized outer membrane protein YfaZ	yfaZ
ECL_02962	2.41366	4.51623e-05	ADF62498	Chromosome	3008096	3009385	+		Adenosylmethionine-8-amino-7-oxononanoate aminotransferase (EC 2.6.1.62)	bioA
ECL_02255	2.41161	9.96911e-05	ADF61803	Chromosome	2307817	2309127	+		Catalyzes the cleavage of p-aminobenzoyl-glutamate to p-aminobenzoate and glutamate, subunit A	abgA
ECL_04769	2.4065	1.21166e-05	ADF64296	Chromosome	4879977	4880696	-		Two-component system response regulator OmpR	ompR
ECL_00918	2.39737	1.8963e-05	ADF60481	Chromosome	923513	926110	+		Aconitate hydratase 2 (EC 4.2.1.3) @ 2-methylisocitrate dehydratase (EC 4.2.1.99)	acnB
ECL_A117	2.38837	0.00019387	ADF64804	pECL_A	80946	81317	-		hypothetical protein	ECL_A117
ECL_02233	2.37221	0.000924099	ADF61781	Chromosome	2285949	2286338	+		Acid shock protein precursor	ECL_02233
ECL_00678	2.36211	7.69337e-05	ADF60242	Chromosome	678728	679732	-		Ornithine carbamoyltransferase (EC 2.1.3.3)	argF
ECL_03419	2.3594	0.00236135	ADF62953	Chromosome	3493052	3495649	-		hypothetical protein	ECL_03419
ECL_01649	2.32833	2.5503e-05	ADF61207	Chromosome	1675588	1676127	-		Intracellular septation protein IspA	yciB
ECL_04498	2.3204	4.16342e-05	ADF64027	Chromosome	4619221	4619526	+		ElaB protein	yqjD
ECL_04154	2.31968	2.66445e-05	ADF63688	Chromosome	4269893	4270111	+			ygdR
ECL_00809	2.31746	1.26913e-05	ADF60373	Chromosome	800656	801525	-		DNA-binding transcriptional dual regulator Rob	rob
ECL_00289	2.31474	0.00291925	ADF59856	Chromosome	299680	301224	-		Maltodextrin ABC transporter, permease protein MdxF	malF
ECL_00288	2.31314	0.000753041	ADF59855	Chromosome	298775	299665	-		Maltodextrin ABC transporter, permease protein MdxG	malG
ECL_00561	2.30678	0.000157643	ADF60127	Chromosome	552350	553318	-	cpxRA	Phosphatidylserine decarboxylase (EC 4.1.1.65)	psd
ECL_02519	2.28517	0.00026402	ADF62062	Chromosome	2566368	2567069	-		Lipoprotein-releasing system ATP-binding protein LolD	lolD
ECL_02992	2.26551	0.000151526	ADF62528	Chromosome	3039442	3040182	-		TolA protein	tolA
ECL_04140	2.26039	3.54738e-05	ADF63674	Chromosome	4247033	4248286	-	cpxRA	N-acetylmuramoyl-L-alanine amidase (EC 3.5.1.28)	amiC
ECL_02994	2.24083	0.00022724	ADF62530	Chromosome	3040643	3041335	-		Tol-Pal system protein TolQ	tolQ
ECL_A021	2.22705	5.83352e-05	ADF64709	pECL_A	14967	15443	+			ECL_A021
ECL_04883	2.2184	1.18663e-05	ADF64409	Chromosome	4991014	4991751	+		Cell wall endopeptidase, family M23/M37	ECL_04883
ECL_05160	2.21763	0.000132422	ADF64682	Chromosome	5308233	5308799	-		Chromate reductase (EC 1.6.5.2)	yieF
ECL_00489	2.21686	0.000234068	ADF60055	Chromosome	492486	492602	-			ECL_00489
ECL_01513	2.21344	0.00814276	ADF61072	Chromosome	1527764	1529062	+		D-amino acid dehydrogenase (EC 1.4.99.6)	dadA
ECL_03421	2.18139	0.000881542	ADF62955	Chromosome	3497219	3498595	+		Diaminobutyrate--2-oxoglutarate aminotransferase (EC 2.6.1.76)	ECL_03421
ECL_04959	2.17436	0.00030567	ADF64481	Chromosome	5080888	5081142	-		Twin-arginine translocation protein TatA	tatA
ECL_02882	2.1717	0.000672996	ADF62421	Chromosome	2923523	2924641	-		Soluble aldose sugar dehydrogenase, PQQ-dependent (EC 1.1.5.-)	yliI
ECL_01261	2.16966	4.69835e-05	ADF60822	Chromosome	1299432	1300055	-		Multifunctional acyl-CoA thioesterase I, protease I, lysophospholipase L1	tesA
ECL_05122	2.16062	0.000157643	ADF64644	Chromosome	5263668	5264654	-	cpxRA	YihE protein, a ser/thr kinase implicated in LPS synthesis and Cpx signalling	srkA
ECL_02980	2.15934	0.00019807	ADF62516	Chromosome	3027412	3028560	+		Galactokinase (EC 2.7.1.6)	galK
ECL_02981	2.1552	0.000125873	ADF62517	Chromosome	3028554	3029597	+		Aldose 1-epimerase (EC 5.1.3.3)	galM
ECL_03005	2.1518	0.000239026	ADF62541	Chromosome	3053368	3054588	-		Dihydrolipoamide succinyltransferase component (E2) of 2-oxoglutarate dehydrogenase complex (EC 2.3.1.61)	sucB
ECL_02990	2.13847	0.000124025	ADF62526	Chromosome	3037479	3038771	-		Tol-Pal system beta propeller repeat protein TolB	tolB
ECL_01650	2.13022	0.000126443	ADF61208	Chromosome	1676184	1676927	-		Membrane protein YciC, linked to IspA	yciC
ECL_04179	2.1265	0.00589898	ADF63712	Chromosome	4296747	4297949	-		Acetyl-CoA acetyltransferase (EC 2.3.1.9)	yqeF
ECL_00488	2.12379	3.57039e-05	ADF60054	Chromosome	491342	492499	-		Na+/H+ antiporter NhaA type	ECL_00488
ECL_A116	2.10645	0.000150438	ADF64803	pECL_A	79963	80883	-		hypothetical protein	ECL_A116
ECL_00533	2.10064	4.1599e-05	ADF60099	Chromosome	525493	526068	-		Transcriptional regulator YjdC, AcrR family	yjdC
ECL_01999	2.09733	0.0027479	ADF61551	Chromosome	2035522	2036406	+		Dihydrodipicolinate synthase family protein APECO1_1389	ECL_01999
ECL_04130	2.09239	0.00892642	ADF63664	Chromosome	4237323	4238690	+		L-serine dehydratase, beta subunit (EC 4.3.1.17) / L-serine dehydratase, alpha subunit (EC 4.3.1.17)	sdaB
ECL_03052	2.08403	0.00157641	ADF62588	Chromosome	3110055	3110996	+		Pyrimidine-specific ribonucleoside hydrolase RihA	rihA
ECL_01131	2.0803	7.48456e-06	ADF60692	Chromosome	1167484	1168650	-	cpxRA	D-alanyl-D-alanine-carboxypeptidase/endopeptidase AmpH	ampH
ECL_03796	2.07973	0.000285245	ADF63330	Chromosome	3882500	3882640	+		Uncharacterized protein YfgG	yfgG
ECL_00641	2.06819	8.99665e-05	ADF60207	Chromosome	638061	638447	+		Soluble cytochrome b562	ECL_00641
ECL_00535	2.05535	0.00128816	ADF60101	Chromosome	527793	528116	-		Periplasmic divalent cation tolerance protein CutA	cutA
ECL_02035	2.05492	0.000335223	ADF61587	Chromosome	2070571	2072226	-		Glucans biosynthesis protein D precursor	opgD
ECL_04041	2.05205	0.00862141	ADF63575	Chromosome	4146527	4146889	+		PTS system, glucitol/sorbitol-specific IIA component (EC 2.7.1.198)	srlB
ECL_04557	2.0511	4.75446e-05	ADF64086	Chromosome	4679693	4681627	-		Cell division-associated, ATP-dependent zinc metalloprotease FtsH	ftsH
ECL_02520	2.03663	0.00020301	ADF62063	Chromosome	2567062	2568261	-		Lipoprotein releasing system transmembrane protein LolC	lolC
ECL_02034	2.03656	9.89342e-05	ADF61586	Chromosome	2069977	2070525	-		Ribosomal-protein-L7p-serine acetyltransferase	rimL
ECL_04558	2.02813	0.000125873	ADF64087	Chromosome	4681730	4682356	-		23S rRNA (uridine(2552)-2'-O)-methyltransferase (EC 2.1.1.166)	rlmE
ECL_02518	2.02712	0.00041231	ADF62061	Chromosome	2565124	2566368	-		Lipoprotein releasing system transmembrane protein LolE	lolE
ECL_04499	2.02521	0.000265432	ADF64028	Chromosome	4619528	4619926	+		Phage holin	yqjE
ECL_02643	2.02249	0.00383861	ADF62186	Chromosome	2683624	2685681	-		beta-galactosidase (EC 3.2.1.23)	ECL_02643
ECL_00534	2.0165	1.62161e-05	ADF60100	Chromosome	526117	527817	-		Cytochrome c-type biogenesis protein DsbD, protein-disulfide reductase (EC 1.8.1.8)	dsbD
ECL_04003	2.0144	0.00281904	ADF63537	Chromosome	4111405	4112334	+		LysR family transcriptional regulator YahB	yahB
ECL_00917	2.01238	1.62161e-05	ADF60480	Chromosome	921548	923092	-	cpxRA	Uncharacterized protein YacH	yacH
ECL_03063	2.00258	1.86726e-05	ADF62599	Chromosome	3122069	3123280	+		D-alanyl-D-alanine carboxypeptidase (EC 3.4.16.4)	dacA
ECL_00210	2.00257	0.00199873	ADF59778	Chromosome	211263	211550	-		Antitoxin to RelE-like translational repressor toxin	yiaG
ECL_04287	1.99679	0.001225	ADF63819	Chromosome	4396114	4396833	-		tRNA (guanine(46)-N(7))-methyltransferase (EC 2.1.1.33)	trmB
ECL_05064	1.99638	2.12543e-05	ADF64586	Chromosome	5202952	5203584	+	cpxRA	Copper-sensing two-component system response regulator CpxR	cpxR
ECL_02645	1.99516	0.00760571	ADF62188	Chromosome	2686916	2687767	-		Maltodextrin ABC transporter, permease protein MdxG	malG
ECL_02781	1.98652	0.00394081	ADF62322	Chromosome	2836421	2838139	+		Pyruvate dehydrogenase (quinone) (EC 1.2.5.1)	poxB
ECL_02144	1.9846	0.000788981	ADF61692	Chromosome	2189078	2190283	-		3-oxoadipyl-CoA thiolase (EC 2.3.1.174) @ 3-oxo-5,6-dehydrosuberyl-CoA thiolase (EC 2.3.1.223)	paaJ
ECL_02146	1.98315	0.00304497	ADF61694	Chromosome	2190695	2192119	-		3-hydroxyadipyl-CoA dehydrogenase	paaH
ECL_00745	1.95982	0.00156699	ADF60309	Chromosome	738537	739490	-		Metal-binding GTPase YjiA	yjiA
ECL_02433	1.95682	0.00019387	ADF61976	Chromosome	2480739	2482988	+		Catalase KatE-intracellular protease (EC 1.11.1.6)	katE
ECL_03137	1.95095	0.000915696	ADF62673	Chromosome	3198237	3198779	-			ECL_03137
ECL_00194	1.95041	7.1263e-05	ADF59762	Chromosome	190332	191588	-		Valine--pyruvate aminotransferase (EC 2.6.1.66)	avtA
ECL_01163	1.94956	0.000338636	ADF60724	Chromosome	1198078	1199205	+		Queuine tRNA-ribosyltransferase (EC 2.4.2.29)	tgt
ECL_03760	1.94675	0.00421193	ADF63294	Chromosome	3836353	3838632	-		NADP-dependent malic enzyme (EC 1.1.1.40)	maeB
ECL_04766	1.94282	0.00400589	ADF64293	Chromosome	4875629	4877248	+		Phosphoenolpyruvate carboxykinase [ATP] (EC 4.1.1.49)	pck
ECL_02175	1.94063	0.000863695	ADF61723	Chromosome	2224350	2224574	+		Mobile element protein	ECL_02175
ECL_04780	1.93877	2.55075e-05	ADF64307	Chromosome	4890872	4892950	-		4-alpha-glucanotransferase (amylomaltase) (EC 2.4.1.25)	malQ
ECL_03151	1.93026	0.00880839	ADF62687	Chromosome	3214467	3217175	-		Cation transporting ATPase, N-terminal:Haloacid dehalogenase-like hydrolase:Cation transporting ATPase, C-terminal:E1-E2 ATPase- associated region	ECL_03151
ECL_05161	1.9292	1.12887e-05	ADF64683	Chromosome	5308836	5309582	-		Uncharacterized protein YieE	yieE
ECL_02569	1.92826	1.55315e-05	ADF62112	Chromosome	2615977	2617530	-		Peptidoglycan lipid II flippase MurJ	mviN
ECL_01602	1.9277	0.000124025	ADF61161	Chromosome	1622603	1623703	-	cpxRA	Calcium/proton antiporter	chaA
ECL_00573	1.92039	9.158e-05	ADF60139	Chromosome	566120	567124	+		HflC protein	hflC
ECL_00916	1.91207	7.45859e-05	ADF60479	Chromosome	920746	921537	-		putative secreted protein	ECL_00916
ECL_04500	1.90703	0.00125465	ADF64029	Chromosome	4619923	4620219	+		Inner membrane protein YqjK	yqjK
ECL_00560	1.90347	0.000120533	ADF60126	Chromosome	549007	552330	-		Miniconductance mechanosensitive channel MscM	mscM
ECL_03735	1.90081	0.00767883	ADF63269	Chromosome	3812784	3813179	+		Uncharacterized protein yfeC	yfeD
ECL_04871	1.89357	0.00163199	ADF64398	Chromosome	4981190	4981882	+		Demethylmenaquinone methyltransferase-like protein	ECL_04871
ECL_04958	1.89255	0.000195091	ADF64480	Chromosome	5080342	5080884	-		Twin-arginine translocation protein TatB	tatB
ECL_00861	1.88812	5.96756e-05	ADF60424	Chromosome	860164	860931	+		DedA family inner membrane protein YabI	yabI
ECL_01064	1.88564	0.000136852	ADF60625	Chromosome	1095383	1096246	-		Glycerophosphoryl diester phosphodiesterase (EC 3.1.4.46)	ECL_01064
ECL_02256	1.86985	0.00535707	ADF61804	Chromosome	2309127	2310572	+		Catalyzes the cleavage of p-aminobenzoyl-glutamate to p-aminobenzoate and glutamate, subunit B	abgB
ECL_01485	1.86829	0.00203997	ADF61045	Chromosome	1502141	1502992	-		PTS system, mannose-specific IID component	manZ
ECL_02989	1.86713	0.000177045	ADF62525	Chromosome	3036922	3037443	-		Tol-Pal system peptidoglycan-associated lipoprotein PAL	pal
ECL_02041	1.85635	0.00458258	ADF61593	Chromosome	2076914	2078257	-		Uncharacterized protein YdcJ	ydcJ
ECL_01059	1.85395	0.000863695	ADF60620	Chromosome	1091866	1092660	+		Na(+)-translocating NADH-quinone reductase subunit C (EC 1.6.5.8)	ECL_01059
ECL_00966	1.852	0.000285245	ADF60529	Chromosome	976675	977832	+		Sugar diacid utilization regulator SdaR	cdaR
ECL_04767	1.84787	0.00496201	ADF64294	Chromosome	4877417	4878508	-		Mobile element protein	ECL_04767
ECL_02274	1.84075	0.000799708	ADF61822	Chromosome	2328605	2330251	-		Fumarate hydratase class I, aerobic (EC 4.2.1.2)	fumA
ECL_00826	1.83151	0.00854202	ADF60389	Chromosome	816192	816347	-		hypothetical protein	ECL_00826
ECL_00777	1.82536	0.00019397	ADF60341	Chromosome	767396	767854	-		tRNA proofreading protein STM4549	ECL_00777
ECL_02028	1.82442	0.000114776	ADF61580	Chromosome	2063544	2064218	-		Uncharacterized membrane lipoprotein clustered with tellurite resistance proteins TehA/TehB	ydcL
ECL_04319	1.81071	0.000114776	ADF63849	Chromosome	4433477	4433809	+		Glycine-rich cell wall structural protein precursor	ECL_04319
ECL_04496	1.81	6.34461e-05	ADF64025	Chromosome	4618297	4618680	+		Uncharacterized protein YqjB	mzrA
ECL_03060	1.80304	0.000183866	ADF62596	Chromosome	3117784	3119685	+		Peptidoglycan D,D-transpeptidase MrdA (EC 3.4.16.4)	mrdA
ECL_03312	1.79798	0.000214848	ADF62846	Chromosome	3364007	3364366	+		Periplasmic chorismate mutase I precursor (EC 5.4.99.5)	ECL_03312
ECL_00569	1.797	0.000107594	ADF60135	Chromosome	562099	563049	+		tRNA dimethylallyltransferase (EC 2.5.1.75)	miaA
ECL_01487	1.79699	0.00184609	ADF61047	Chromosome	1503853	1504818	-		PTS system, mannose-specific IIA component (EC 2.7.1.191) / PTS system, mannose-specific IIB component (EC 2.7.1.191)	manX
ECL_04364	1.79491	9.05887e-06	ADF63893	Chromosome	4478642	4479307	+		UPF0441 protein YgiB	ygiB
ECL_04367	1.78804	0.0016655	ADF63896	Chromosome	4481539	4482312	+		Zinc transporter ZupT	zupT
ECL_02885	1.77343	0.000408742	ADF62424	Chromosome	2925348	2926673	+		Ribosomal protein S12p Asp88 (E. coli) methylthiotransferase (EC 2.8.4.4)	rimO
ECL_04922	1.76813	6.63988e-05	ADF64446	Chromosome	5031640	5032230	-		Uncharacterized transcriptional regulator YhjB, LuxR family	yhjB
ECL_04768	1.76322	3.672e-05	ADF64295	Chromosome	4878634	4879971	-		Osmolarity sensory histidine kinase EnvZ	envZ
ECL_00572	1.76135	8.04567e-05	ADF60138	Chromosome	564858	566117	+		HflK protein	hflK
ECL_03313	1.75102	6.23995e-05	ADF62847	Chromosome	3364321	3364548	+		hypothetical protein	ECL_03313
ECL_01490	1.7494	0.000141632	ADF61050	Chromosome	1508575	1509873	-		L-serine dehydratase, beta subunit (EC 4.3.1.17) / L-serine dehydratase, alpha subunit (EC 4.3.1.17)	sdaA
ECL_02023	1.73781	0.000326953	ADF61575	Chromosome	2057757	2059721	-		Uncharacterized protease YdcP	rlhA
ECL_02988	1.729	0.000265432	ADF62524	Chromosome	3036118	3036912	-		Cell division coordinator CpoB	cpoB
ECL_03494	1.7124	0.000358248	ADF63028	Chromosome	3573860	3574324	+		Murein DD-endopeptidase MepS @ Murein LD-carboxypeptidase (EC 3.4.17.13)	mepS
ECL_03430	1.70603	0.000528563	ADF62964	Chromosome	3509139	3509471	+		Nickel/cobalt homeostasis protein RcnB	rcnB
ECL_04495	1.70521	0.000199223	ADF64024	Chromosome	4617632	4618294	+	cpxRA	DedA family inner membrane protein YqjA	yqjA
ECL_02077	1.70168	0.00656827	ADF61627	Chromosome	2129156	2130493	-		Type I secretion system, outer membrane component LapE	ECL_02077
ECL_03245	1.69782	3.33434e-05	ADF62780	Chromosome	3299908	3301065	+		Outer membrane porin, OmpS	ECL_03245
ECL_02630	1.69394	0.0026109	ADF62173	Chromosome	2673197	2673367	-		Uncharacterized protein YmdF	ymdF
ECL_01735	1.69115	4.66232e-05	ADF61293	Chromosome	1747460	1748221	-		Putative oxidoreductase	yciK
ECL_02236	1.68213	0.00100976	ADF61784	Chromosome	2287778	2288170	-		Spermidine export protein MdtJ	mdtJ
ECL_01057	1.67706	0.00148828	ADF60618	Chromosome	1089292	1090635	+		Na(+)-translocating NADH-quinone reductase subunit A (EC 1.6.5.8)	ECL_01057
ECL_04960	1.67084	0.000411852	ADF64482	Chromosome	5081219	5082859	-		Ubiquinone biosynthesis regulatory protein kinase UbiB	ubiB
ECL_03691	1.66993	0.00239608	ADF63225	Chromosome	3769589	3772657	+		beta-galactosidase (EC 3.2.1.23)	lacZ
ECL_00220	1.66653	0.000522227	ADF59787	Chromosome	218450	219112	-		Outer membrane porin, OmpA family	ompA
ECL_00571	1.65874	0.000235941	ADF60137	Chromosome	563521	564801	+		Ribosome LSU-associated GTP-binding protein HflX	hflX
ECL_02808	1.6561	0.00071043	ADF62349	Chromosome	2864278	2865009	+		Arginine ABC transporter, substrate-binding protein ArtI	artI
ECL_01486	1.65292	0.00326756	ADF61046	Chromosome	1503005	1503805	-		PTS system, mannose-specific IIC component	manY
ECL_01058	1.64766	0.00199873	ADF60619	Chromosome	1090638	1091873	+		Na(+)-translocating NADH-quinone reductase subunit B (EC 1.6.5.8)	ECL_01058
ECL_04957	1.64449	0.000146771	ADF64479	Chromosome	5079569	5080339	-		Twin-arginine translocation protein TatC	tatC
ECL_05065	1.6427	3.59989e-05	ADF64587	Chromosome	5203581	5204954	+		Copper sensory histidine kinase CpxA	cpxA
ECL_03797	1.64019	0.000891511	ADF63331	Chromosome	3882673	3883398	-		Oxidoreductase, short-chain dehydrogenase/reductase family	ECL_03797
ECL_04965	1.63917	0.00030567	ADF64487	Chromosome	5086910	5087716	+		Dienelactone hydrolase family protein	ysgA
ECL_03061	1.62058	0.000514948	ADF62597	Chromosome	3119688	3120800	+		Rod shape-determining protein RodA	mrdB
ECL_04648	1.60312	0.000940769	ADF64176	Chromosome	4772239	4774320	+		Sensory box/GGDEF family protein	ECL_04648
ECL_04956	1.59629	0.00113133	ADF64478	Chromosome	5078745	5079527	-		Deoxyribonuclease TatD	tatD
ECL_00119	1.59557	8.08669e-05	ADF59687	Chromosome	119566	120207	+		Orotate phosphoribosyltransferase (EC 2.4.2.10)	pyrE
ECL_03808	1.59535	0.00444639	ADF63342	Chromosome	3894597	3896522	-		3D-(3,5/4)-trihydroxycyclohexane-1,2-dione hydrolase (EC 3.7.1.22)	iolD
ECL_00224	1.58683	0.00260478	ADF59791	Chromosome	221985	222566	-		DNA-3-methyladenine glycosylase (EC 3.2.2.20)	tag
ECL_02979	1.58384	0.000423636	ADF62515	Chromosome	3026362	3027408	+		Galactose-1-phosphate uridylyltransferase (EC 2.7.7.10)	galT
ECL_02881	1.58203	3.47063e-05	ADF62420	Chromosome	2922896	2923522	+		Uncharacterized glutathione S-transferase-like protein	gstB
ECL_02926	1.57876	0.00799786	ADF62462	Chromosome	2971647	2971913	+		Uncharacterized periplasmic protein McbA	mcbA
ECL_04759	1.56715	0.000293613	ADF64286	Chromosome	4865804	4868356	+		Multimodular transpeptidase-transglycosylase (EC 2.4.1.129) (EC 3.4.-.-)	mrcA
ECL_00665	1.56709	0.000750169	ADF60229	Chromosome	663921	664853	-		Aspartate carbamoyltransferase (EC 2.1.3.2)	pyrB
ECL_00248	1.56627	0.00937147	ADF59815	Chromosome	249050	249313	-		PTS system, cellobiose-specific IIB component (EC 2.7.1.205)	ECL_00248
ECL_03138	1.56319	0.00496916	ADF62674	Chromosome	3199080	3199601	-			ECL_03138
ECL_01473	1.55461	0.000322597	ADF61033	Chromosome	1492626	1493999	-		Uncharacterized transporter YebQ, major facilitator superfamily (MFS)	yebQ
ECL_01484	1.55355	0.00678715	ADF61044	Chromosome	1501628	1502086	-		UPF0266 membrane protein YobD	yobD
ECL_02864	1.55	0.00078521	ADF62403	Chromosome	2910165	2910668	-		hypothetical protein	ECL_02864
ECL_01754	1.54538	0.000130946	ADF61312	Chromosome	1764798	1766789	-		c-di-GMP phosphodiesterase (EC 3.1.4.52) => PdeR	pdeR
ECL_04282	1.54233	0.00204257	ADF63814	Chromosome	4392758	4393045	+		UPF0235 protein VC0458	yggU
ECL_01452	1.53809	0.000298251	ADF61012	Chromosome	1474012	1474674	-		Exodeoxyribonuclease X	exoX
ECL_01070	1.53141	0.00134057	ADF60631	Chromosome	1102443	1102754	+		Curlin genes transcriptional activator	ECL_01070
ECL_03047	1.52479	0.000187029	ADF62583	Chromosome	3104795	3106333	+		Apolipoprotein N-acyltransferase / Copper homeostasis protein CutE	lnt
ECL_00553	1.52121	0.000196947	ADF60119	Chromosome	542200	543345	-		Class C beta-lactamase (EC 3.5.2.6) => CMH family	ampC
ECL_03059	1.51936	0.00153827	ADF62595	Chromosome	3117288	3117755	+		23S rRNA (pseudouridine(1915)-N(3))-methyltransferase (EC 2.1.1.177)	rlmH
ECL_04700	1.50503	0.00700149	ADF64228	Chromosome	4815428	4815904	-		Bacterioferritin (EC 1.16.3.1)	bfr
ECL_02203	1.50292	0.00179848	ADF61751	Chromosome	2254592	2256070	+		hypothetical protein	ECL_02203
ECL_04537	-1.50089	0.000753041	ADF64066	Chromosome	4656650	4656979	+		UPF0213 protein YhbQ	yhbQ
ECL_B043	-1.50432	0.000817987	ADF65005	pECL_B	19244	19684	+			ECL_B043
ECL_02920	-1.51215	0.00734405	ADF62456	Chromosome	2965891	2966634	+		Glutamine ABC transporter, substrate-binding protein GlnH	glnH
ECL_02264	-1.51408	0.000152525	ADF61812	Chromosome	2317638	2319167	-		NAD(P) transhydrogenase N-domain of subunit alpha (EC 1.6.1.2) / NAD(P) transhydrogenase C-domain of subunit alpha (EC 1.6.1.2)	pntA
ECL_B097	-1.51748	0.00030567	ADF65059	pECL_B	63410	63916	-			ECL_B097
ECL_04199	-1.51967	0.000946484	ADF63732	Chromosome	4313962	4314639	-		hypothetical protein	ECL_04199
ECL_02612	-1.52215	0.00715873	ADF62155	Chromosome	2652745	2653536	-		Phosphate starvation-inducible protein PhoH, predicted ATPase	phoH
ECL_01406	-1.52641	0.000840356	ADF60966	Chromosome	1424909	1426126	-		Na+/H+-dicarboxylate symporter	ECL_01406
ECL_01762	-1.52645	0.00208279	ADF61320	Chromosome	1776902	1777969	+		Two-component system sensor histidine kinase/response regulator hybrid	ECL_01762
ECL_01622	-1.53031	0.00571234	ADF61180	Chromosome	1644783	1648526	+		Respiratory nitrate reductase alpha chain (EC 1.7.99.4)	narG
ECL_03705	-1.53196	0.00686626	ADF63239	Chromosome	3785640	3786851	+		hypothetical protein	ECL_03705
ECL_02934	-1.5389	0.000546802	ADF62470	Chromosome	2979003	2979503	+		hypothetical protein	ECL_02934
ECL_03969	-1.54808	0.00173638	ADF63503	Chromosome	4064665	4065204	-		3-isopropylmalate dehydratase small subunit (EC 4.2.1.33)	ECL_03969
ECL_04796	-1.5521	0.000457294	ADF64323	Chromosome	4913272	4913418	+			ECL_04796
ECL_04667	-1.55348	0.000173008	ADF64195	Chromosome	4799347	4799757	+		Large-conductance mechanosensitive channel	mscL
ECL_04873	-1.55511	0.00314343	ADF64400	Chromosome	4983015	4983161	-			ECL_04873
ECL_02918	-1.55699	0.000514948	ADF62454	Chromosome	2963839	2964726	+		Threonine/homoserine exporter RhtA	rhtA
ECL_03936	-1.56179	0.000586174	ADF63470	Chromosome	4037202	4037687	+		Integral membrane protein YfiB	ompA
ECL_01827	-1.56858	0.000797594	ADF61383	Chromosome	1851725	1852720	+		Methyl-accepting chemotaxis protein	ECL_01827
ECL_00558	-1.57177	0.0027289	ADF60124	Chromosome	545886	547676	-		Fumarate reductase flavoprotein subunit (EC 1.3.5.4)	frdA
ECL_02772	-1.57547	0.00248573	ADF62313	Chromosome	2826994	2827950	+		Virulence factor VirK	ybjX
ECL_00249	-1.58161	0.00100313	ADF59816	Chromosome	249505	251103	-		diguanylate cyclase/phosphodiesterase (GGDEF & EAL domains) with PAS/PAC sensor(s)	ECL_00249
ECL_00615	-1.58177	4.0005e-05	ADF60181	Chromosome	606226	607563	-		UPF0053 inner membrane protein YtfL	paeA
ECL_03614	-1.58383	0.000899376	ADF63148	Chromosome	3689658	3691328	-		2-succinyl-5-enolpyruvyl-6-hydroxy-3-cyclohexene-1-carboxylic-acid synthase (EC 2.2.1.9)	menD
ECL_00176	-1.59102	0.000864599	ADF59744	Chromosome	170538	172385	+		Selenocysteine-specific translation elongation factor	selB
ECL_01285	-1.60001	0.00028362	ADF60846	Chromosome	1323298	1324020	-		hypothetical protein	ECL_01285
ECL_04325	-1.60124	0.000405338	ADF63855	Chromosome	4438794	4439297	-		Putative ATP-dependent RNA helicase-like protein	ECL_04325
ECL_02495	-1.60174	0.000521754	ADF62038	Chromosome	2541987	2542334	-		Protein of unknown function DUF1304	ECL_02495
ECL_B113	-1.60525	0.00205852	ADF65075	pECL_B	72755	73033	+		hypothetical protein	ECL_B113
ECL_00501	-1.60983	0.000399774	ADF60067	Chromosome	501699	502022	-		Phosphoglycerate mutase (EC 5.4.2.11)	ECL_00501
ECL_05086	-1.61148	0.00252218	ADF64608	Chromosome	5224988	5225686	-		hypothetical protein	ECL_05086
ECL_04079	-1.61453	0.000111246	ADF63613	Chromosome	4181733	4182548	-		hypothetical protein	yqeI
ECL_02457	-1.62118	0.000729617	ADF62000	Chromosome	2505910	2506479	-		hypothetical protein	ynjA
ECL_04078	-1.6221	0.000252785	ADF63612	Chromosome	4181257	4181736	-		hypothetical protein	yqeJ
ECL_02263	-1.62378	0.00101209	ADF61811	Chromosome	2316239	2317627	-		NAD(P) transhydrogenase subunit beta (EC 1.6.1.2)	pntB
ECL_00163	-1.6245	0.000433627	ADF59731	Chromosome	159287	160738	-		hypothetical protein	ECL_00163
ECL_01607	-1.63137	0.0042139	ADF61166	Chromosome	1625119	1625358	-		hypothetical protein	ECL_01607
ECL_01610	-1.63609	0.000973489	ADF61169	Chromosome	1627888	1629072	+		Response regulator NasT	ECL_01610
ECL_02778	-1.63748	0.0032521	ADF62319	Chromosome	2833105	2834757	+	cpxRA	Hydroxylamine reductase (EC 1.7.99.1)	hcp
ECL_01533	-1.64883	0.00169432	ADF61092	Chromosome	1551980	1552483	+		T6SS secretion lipoprotein TssJ (VasD)	vasD
ECL_02167	-1.66603	0.00044263	ADF61715	Chromosome	2215335	2217917	-	cpxRA	hypothetical protein	ECL_02167
ECL_02212	-1.66605	0.00709191	ADF61760	Chromosome	2262478	2263275	+		hypothetical protein	ECL_02212
ECL_B100	-1.66671	0.000306343	ADF65062	pECL_B	65037	65678	+			ECL_B100
ECL_02218	-1.66714	0.000454092	ADF61766	Chromosome	2269437	2270747	+		Voltage-gated ClC-type chloride channel ClcB	clcB
ECL_05085	-1.67024	0.000915696	ADF64607	Chromosome	5224230	5224913	-		Uncharacterized fimbrial chaperone YhcA	ECL_05085
ECL_02826	-1.67162	0.00133133	ADF62367	Chromosome	2881516	2882634	-		hypothetical protein	ECL_02826
ECL_02922	-1.6768	0.00402742	ADF62458	Chromosome	2967384	2968106	+		Glutamine ABC transporter, ATP-binding protein GlnQ	glnQ
ECL_00936	-1.67749	0.000202433	ADF60499	Chromosome	942083	943159	-		hypothetical protein	ECL_00936
ECL_00389	-1.67809	5.44714e-05	ADF59955	Chromosome	408385	409197	-		Transposase	insEF5
ECL_02711	-1.67809	5.44714e-05	ADF62252	Chromosome	2753068	2753880	-		Transposase	insEF2
ECL_02774	-1.67809	5.44714e-05	ADF62315	Chromosome	2829867	2830679	-		Transposase	insEF2
ECL_02936	-1.67809	5.44714e-05	ADF62472	Chromosome	2983140	2983952	-		Transposase	insEF1
ECL_04204	-1.67809	5.44714e-05	ADF63737	Chromosome	4318411	4319223	+		Transposase	insEF4
ECL_02824	-1.70292	0.00180837	ADF62365	Chromosome	2878922	2879305	-		hypothetical protein	ybjM
ECL_03863	-1.7037	0.000407057	ADF63397	Chromosome	3947627	3948256	-		Anaerobic dimethyl sulfoxide reductase chain B (EC 1.8.5.3), iron-sulfur binding subunit	dmsB
ECL_01248	-1.70602	0.000846387	ADF60809	Chromosome	1285053	1286729	-	cpxRA	Inner membrane protein YbaL, KefB/KefC family	ybaL
ECL_B071	-1.70608	2.77853e-05	ADF65033	pECL_B	40863	42461	+		IncF plasmid conjugative transfer pilus assembly protein TraW / IncF plasmid conjugative transfer pilus assembly protein TraU	ECL_B071
ECL_B069	-1.70957	0.000223437	ADF65031	pECL_B	36769	38799	+		hypothetical protein	ECL_B069
ECL_01834	-1.71308	0.000526713	ADF61390	Chromosome	1860915	1861364	+		hypothetical protein	ECL_01834
ECL_04619	-1.73595	0.000669304	ADF64147	Chromosome	4742993	4743256	+		probable exported protein YPO3518	yhcN
ECL_03074	-1.73688	0.000298251	ADF62610	Chromosome	3130274	3131641	+		C4-dicarboxylate transporter DcuC (TC 2.A.61.1.1)	dcuC
ECL_04489	-1.74894	0.00019387	ADF64018	Chromosome	4609171	4610136	+	cpxRA	Alkaline induced inner membrane protein Alx	alx
ECL_04541	-1.75117	0.000517574	ADF64070	Chromosome	4659202	4660080	+		Uncharacterized peptidase U32 family member YhbV	ubiV
ECL_01825	-1.7531	0.000491225	ADF61381	Chromosome	1847655	1848887	-		Diguanylate cyclase (EC 2.7.7.65) => DgcM	dgcM
ECL_02079	-1.75872	0.00386342	ADF61629	Chromosome	2131966	2133033	+		Oxidoreductase	ECL_02079
ECL_A178	-1.76134	0.000561646	ADF64865	pECL_A	120851	121540	+			ECL_A178
ECL_00455	-1.76272	0.000535855	ADF60021	Chromosome	469385	469588	-			ECL_00455
ECL_05087	-1.76314	0.000136259	ADF64609	Chromosome	5226093	5226305	-		hypothetical protein	ECL_05087
ECL_03967	-1.76806	0.000522227	ADF63501	Chromosome	4063066	4063455	+		hypothetical protein	ECL_03967
ECL_00477	-1.77134	0.000546441	ADF60043	Chromosome	481721	481924	-		hypothetical protein	ECL_00477
ECL_01532	-1.77241	0.00100313	ADF61091	Chromosome	1551462	1551956	+		T6SS associated component FIG00553474	ECL_01532
ECL_04326	-1.78036	0.000459116	ADF63856	Chromosome	4439402	4439806	+		hypothetical protein	ECL_04326
ECL_01264	-1.78911	1.83078e-05	ADF60825	Chromosome	1303306	1304451	+		Putative outer membrane protein	ECL_01264
ECL_04069	-1.79173	0.00329098	ADF63603	Chromosome	4172066	4173187	+		[NiFe] hydrogenase metallocenter assembly protein HypD	hypD
ECL_B112	-1.80116	0.000554445	ADF65074	pECL_B	71933	72688	+			ECL_B112
ECL_B116	-1.80169	7.08776e-05	ADF65078	pECL_B	74139	79145	-		hypothetical protein	ECL_B116
ECL_04899	-1.81494	0.00100313	ADF64423	Chromosome	5005395	5005826	+		Silver-binding protein silE precursor	silE
ECL_01761	-1.82107	0.000917735	ADF61319	Chromosome	1776201	1776905	+		Two-component transcriptional response regulator, LuxR family	ECL_01761
ECL_03935	-1.82427	0.000109015	ADF63469	Chromosome	4035969	4037189	+		Diguanylate cyclase (EC 2.7.7.65) => DgcN	dgcN
ECL_04910	-1.83005	0.00185169	ADF64434	Chromosome	5017679	5018902	-		Uncharacterized protein YhiN	yhiN
ECL_04939	-1.83198	0.00149005	ADF64462	Chromosome	5055964	5056716	-		Cellulose biosynthesis protein BcsQ	ECL_04939
ECL_05058	-1.84186	5.3764e-05	ADF64580	Chromosome	5196589	5197893	-		Di- and tricarboxylate transporters	ECL_05058
ECL_04891	-1.84982	0.00106961	ADF64415	Chromosome	4998312	4999574	-		Copper/silver efflux RND transporter, membrane fusion protein CusB	cusB
ECL_B077	-1.85287	0.000423302	ADF65039	pECL_B	45500	46888	+		IncF plasmid conjugative transfer pilus assembly protein TraH	ECL_B077
ECL_00370	-1.86181	0.00017983	ADF59936	Chromosome	386456	386986	+		hypothetical protein	ECL_00370
ECL_00791	-1.86502	0.000356552	ADF60355	Chromosome	780491	781303	-		Uncharacterized radical SAM protein YjjW	yjjW
ECL_03128	-1.86903	0.00722311	ADF62664	Chromosome	3192909	3193790	+		LysR family transcriptional regulator STM3121	ECL_03128
ECL_02021	-1.87261	0.000264068	ADF61573	Chromosome	2056913	2057275	-		hypothetical protein	ECL_02021
ECL_00175	-1.87566	0.000160162	ADF59743	Chromosome	169156	170541	+		L-seryl-tRNA(Sec) selenium transferase (EC 2.9.1.1)	selA
ECL_01545	-1.87575	5.286e-05	ADF61104	Chromosome	1566167	1566964	+		T6SS protein serine/threonine phosphatase PppA	ECL_01545
ECL_03243	-1.89401	6.00832e-05	ADF62778	Chromosome	3298454	3299155	-		Uncharacterized protein YedJ	yedJ
ECL_B082	-1.89888	0.00419973	ADF65044	pECL_B	52188	52586	+			ECL_B082
ECL_01551	-1.90075	0.000102275	ADF61110	Chromosome	1572298	1574913	+		T6SS AAA+ chaperone ClpV (TssH)	vasG
ECL_01554	-1.90391	5.92767e-05	ADF61113	Chromosome	1577823	1578584	+		Accessory protein	ECL_01554
ECL_01565	-1.92266	2.41292e-05	ADF61124	Chromosome	1589947	1591023	+		hypothetical protein	ECL_01565
ECL_03966	-1.93383	0.003178	ADF63500	Chromosome	4062115	4062441	+		hypothetical protein	ECL_03966
ECL_01546	-1.93567	6.29259e-05	ADF61105	Chromosome	1566981	1567967	+		FIG00553837: hypothetical protein	ECL_01546
ECL_04466	-1.93788	0.000159275	ADF63995	Chromosome	4588317	4588787	+		hypothetical protein	ECL_04466
ECL_03231	-1.94532	0.00019807	ADF62766	Chromosome	3288783	3289052	+		Flagellar biosynthesis protein FliQ	fliQ
ECL_04205	-1.94896	0.000157061	ADF63738	Chromosome	4319239	4320231	-		hypothetical protein	ECL_04205
ECL_00076	-1.96034	0.00485768	ADF59644	Chromosome	76457	76642	+		hypothetical protein	ECL_00076
ECL_01562	-1.96149	7.01022e-05	ADF61121	Chromosome	1588556	1588894	+		VgrG protein	ECL_01562
ECL_01534	-1.96569	0.00198686	ADF61093	Chromosome	1552509	1553852	+		T6SS component TssK (ImpJ/VasE)	vasE
ECL_04908	-1.96577	0.00887453	ADF64432	Chromosome	5016694	5017047	-		Transposon Tn7 transposition protein tnsA	ECL_04908
ECL_B073	-1.97079	5.87295e-05	ADF65035	pECL_B	42892	43641	+		hypothetical protein	ECL_B073
ECL_02921	-1.98156	0.000924977	ADF62457	Chromosome	2966728	2967387	+		Glutamine ABC transporter, permease protein GlnP	glnP
ECL_03613	-2.00797	0.000116879	ADF63147	Chromosome	3688885	3689661	-		2-succinyl-6-hydroxy-2,4-cyclohexadiene-1-carboxylate synthase (EC 4.2.99.20)	menH
ECL_04191	-2.01976	0.000120533	ADF63724	Chromosome	4305096	4305947	+		hypothetical protein	ECL_04191
ECL_01742	-2.02278	0.00465703	ADF61300	Chromosome	1754736	1754852	+		hypothetical protein	ymiC
ECL_B099	-2.0318	0.00185169	ADF65061	pECL_B	64506	64916	+			ECL_B099
ECL_B072	-2.05307	0.000114776	ADF65034	pECL_B	42497	42892	+		hypothetical protein	ECL_B072
ECL_01621	-2.13197	0.000152525	ADF61179	Chromosome	1643004	1644401	+		Nitrate/nitrite transporter NarK	narK
ECL_01549	-2.14692	0.000141534	ADF61108	Chromosome	1569342	1571219	+		T6SS component TssF (ImpG/VasA)	impG
ECL_00365	-2.14936	6.91957e-05	ADF59931	Chromosome	373024	375378	+		Clamp-binding protein CrfC	rdcA
ECL_01550	-2.15377	2.76251e-05	ADF61109	Chromosome	1571216	1572259	+		T6SS component TssG (ImpH/VasB)	impH
ECL_05035	-2.16086	0.000535282	ADF64557	Chromosome	5171753	5172856	+		Glycerol dehydrogenase (EC 1.1.1.6)	gldA
ECL_00327	-2.16389	0.00277704	ADF59893	Chromosome	337466	338155	+		CidA-associated membrane protein CidB	ECL_00327
ECL_00335	-2.17815	0.00274315	ADF59901	Chromosome	347056	347496	-			ECL_00335
ECL_A006	-2.182	4.34069e-05	ADF64694	pECL_A	3511	4281	-			ECL_A006
ECL_02497	-2.19503	7.18005e-05	ADF62040	Chromosome	2544537	2545172	-		Two-component transcriptional response regulator, LuxR family	ECL_02497
ECL_04490	-2.20195	2.95086e-05	ADF64019	Chromosome	4610347	4611588	+		Serine/threonine:Na+ symporter SstT	sstT
ECL_05132	-2.2031	0.00377935	ADF64654	Chromosome	5277678	5279183	-		Ribose ABC transporter, ATP-binding protein RbsA (TC 3.A.1.2.1)	rbsA
ECL_04469	-2.20391	8.32695e-05	ADF63998	Chromosome	4590259	4590804	-		hypothetical protein	ECL_04469
ECL_B118	-2.20593	0.000196947	ADF65080	pECL_B	81421	81771	-		hypothetical protein	ECL_B118
ECL_01561	-2.20861	0.000229419	ADF61120	Chromosome	1586973	1588583	+		VgrG protein	ECL_01561
ECL_02779	-2.21273	0.00100313	ADF62320	Chromosome	2834768	2835736	+		NADH oxidoreductase for hydroxylamine reductase	hcr
ECL_01548	-2.21539	0.000114776	ADF61107	Chromosome	1568782	1569345	+		T6SS lysozyme-like component TssE	impF
ECL_00098	-2.22503	2.42766e-05	ADF59666	Chromosome	96993	97991	+		hypothetical protein	ECL_00098
ECL_01543	-2.23484	7.40422e-05	ADF61102	Chromosome	1563960	1564313	+		hypothetical protein	ECL_01543
ECL_04744	-2.24421	0.00152247	ADF64271	Chromosome	4853893	4855266	+		Precorrin-2 oxidase (EC 1.3.1.76) @ Sirohydrochlorin ferrochelatase activity of CysG (EC 4.99.1.4) / Uroporphyrinogen-III methyltransferase (EC 2.1.1.107)	cysG
ECL_01721	-2.24858	6.77356e-05	ADF61279	Chromosome	1735556	1735795	-		Virulence protein msgA	ECL_01721
ECL_01563	-2.24921	0.000125873	ADF61122	Chromosome	1588905	1589387	+		hypothetical protein	ECL_01563
ECL_B080	-2.26529	0.000638016	ADF65042	pECL_B	51295	51630	+			ECL_B080
ECL_04620	-2.27089	0.000114776	ADF64148	Chromosome	4743366	4743632	+		probable exported protein YPO3518	ECL_04620
ECL_01535	-2.29311	0.000936504	ADF61094	Chromosome	1553870	1555108	+		T6SS outer membrane component TssL (ImpK/VasF) / OmpA/MotB domain	impK
ECL_01544	-2.29354	0.00017983	ADF61103	Chromosome	1564401	1566170	+		T6SS forkhead associated domain protein ImpI/VasC	ECL_01544
ECL_B117	-2.29583	5.12232e-05	ADF65079	pECL_B	79145	81295	-		IncF plasmid conjugative transfer protein TraD	ECL_B117
ECL_01440	-2.30936	0.000381544	ADF61000	Chromosome	1458564	1459310	-		Zinc ABC transporter, ATP-binding protein ZnuC	znuC
ECL_04465	-2.31517	6.21031e-05	ADF63994	Chromosome	4587045	4588307	+		Arginine deiminase (EC 3.5.3.6)	ECL_04465
ECL_03696	-2.33004	0.000634933	ADF63230	Chromosome	3776902	3779697	+		ATP-dependent Clp protease ATP-binding subunit PA0459, ClpC family	ECL_03696
ECL_B108	-2.33894	0.000122026	ADF65070	pECL_B	70040	70750	+		hypothetical protein	ECL_B108
ECL_01547	-2.34868	0.000185696	ADF61106	Chromosome	1567977	1568789	+		T6SS associated component TagJ (ImpE)	impE
ECL_04250	-2.3573	9.51722e-06	ADF63783	Chromosome	4362505	4363773	+		Outer membrane low permeability porin, OprD family => OccD6/OprQ involved in adhesion	ECL_04250
ECL_04071	-2.36035	0.000163549	ADF63605	Chromosome	4174254	4176326	+		Formate hydrogenlyase transcriptional activator	fhlA
ECL_B075	-2.37735	0.000163333	ADF65037	pECL_B	44181	45008	+		IncF plasmid conjugative transfer pilus assembly protein TraF	ECL_B075
ECL_02476	-2.38117	6.07545e-05	ADF62019	Chromosome	2523655	2523795	-			ECL_02476
ECL_B076	-2.39422	0.000356935	ADF65038	pECL_B	45005	45484	+		hypothetical protein	ECL_B076
ECL_02776	-2.39996	0.000120533	ADF62317	Chromosome	2831209	2831904	+		Aquaporin Z	aqpZ
ECL_03319	-2.40076	0.00169206	ADF62853	Chromosome	3371344	3372669	+		L-lysine 6-monooxygenase [NADPH] (EC 1.14.13.59), aerobactin biosynthesis protein IucD @ Siderophore biosynthesis protein, monooxygenase	iucD
ECL_01536	-2.40121	0.000369608	ADF61095	Chromosome	1555111	1558731	+		T6SS component TssM (IcmF/VasK)	impL
ECL_01557	-2.4091	0.000106409	ADF61116	Chromosome	1581563	1581910	+			ECL_01557
ECL_03695	-2.44086	9.18833e-05	ADF63229	Chromosome	3776227	3776796	+		Small HspC2 heat shock protein	ECL_03695
ECL_02568	-2.45494	3.42172e-05	ADF62111	Chromosome	2615522	2615917	+		Flagellar biosynthesis protein FlgN	flgN
ECL_B120	-2.46623	0.000751474	ADF65082	pECL_B	82583	82834	+			ECL_B120
ECL_01541	-2.47534	7.89132e-06	ADF61100	Chromosome	1562931	1563413	+		T6SS component Hcp	hcp
ECL_04070	-2.48522	7.32452e-05	ADF63604	Chromosome	4173184	4174194	+		[NiFe] hydrogenase metallocenter assembly protein HypE	hypE
ECL_B081	-2.49119	0.000130702	ADF65043	pECL_B	51634	52143	+		hypothetical protein	ECL_B081
ECL_01623	-2.49639	0.0067962	ADF61181	Chromosome	1648523	1650058	+		Respiratory nitrate reductase beta chain (EC 1.7.99.4)	narH
ECL_B110	-2.49926	0.000115673	ADF65072	pECL_B	71076	71366	+			ECL_B110
ECL_02252	-2.49948	7.97769e-05	ADF61800	Chromosome	2304113	2305774	+		Methyl-accepting chemotaxis citrate transducer	ECL_02252
ECL_02165	-2.51659	6.26117e-05	ADF61713	Chromosome	2212897	2213886	+		D-lactate dehydrogenase (EC 1.1.1.28)	ldhA
ECL_01564	-2.52849	0.000137176	ADF61123	Chromosome	1589389	1589943	+			ECL_01564
ECL_02508	-2.53211	0.000119412	ADF62051	Chromosome	2555229	2556452	-		Tripeptide aminopeptidase (EC 3.4.11.4)	pepT
ECL_03126	-2.5351	0.00189074	ADF62662	Chromosome	3190331	3192010	-		Acetolactate synthase, catabolic (EC 2.2.1.6)	ECL_03126
ECL_00454	-2.54095	1.26913e-05	ADF60020	Chromosome	466686	469352	-		ATPase involved in DNA repair	ECL_00454
ECL_01558	-2.55235	1.77353e-05	ADF61117	Chromosome	1582007	1583935	+		VgrG protein	ECL_01558
ECL_01635	-2.55238	2.07663e-05	ADF61193	Chromosome	1659816	1662494	-		Acetaldehyde dehydrogenase (EC 1.2.1.10) / Alcohol dehydrogenase (EC 1.1.1.1)	adhE
ECL_01556	-2.56577	1.77353e-05	ADF61115	Chromosome	1580667	1581512	+		hypothetical protein	ECL_01556
ECL_01831	-2.56712	0.000324009	ADF61387	Chromosome	1857041	1857160	-		Uncharacterized lipoprotein YgdR	ECL_01831
ECL_04742	-2.57229	0.000171919	ADF64269	Chromosome	4850891	4853434	+		Nitrite reductase [NAD(P)H] large subunit (EC 1.7.1.4)	nirB
ECL_B068	-2.58974	4.1682e-06	ADF65030	pECL_B	34229	36772	+		IncF plasmid conjugative transfer pilus assembly protein TraC	ECL_B068
ECL_02507	-2.59771	0.000163333	ADF62050	Chromosome	2554700	2555068	-		Transposase and inactivated derivatives	rayT
ECL_03113	-2.59916	0.00250519	ADF62649	Chromosome	3173106	3173906	+		Ferric enterobactin transport ATP-binding protein FepC (TC 3.A.1.14.2)	fepC
ECL_03318	-2.60646	0.00486847	ADF62852	Chromosome	3369605	3371347	+		Aerobactin synthase (EC 6.3.2.39), aerobactin biosynthesis protein IucC	iucC
ECL_00152	-2.61951	6.52154e-05	ADF59720	Chromosome	148458	150002	-	cpxRA	2,3-bisphosphoglycerate-independent phosphoglycerate mutase (EC 5.4.2.12)	gpmM
ECL_B111	-2.62455	0.000199284	ADF65073	pECL_B	71366	71896	+			ECL_B111
ECL_01537	-2.6374	6.68657e-05	ADF61096	Chromosome	1558748	1559464	+		T6SS associated component TagF (ImpM)	impM
ECL_04427	-2.67117	2.04367e-05	ADF63956	Chromosome	4539336	4540370	+		Phage portal vertex protein GpQ	ECL_04427
ECL_B074	-2.67415	2.85729e-05	ADF65036	pECL_B	43638	44138	+		hypothetical protein	ECL_B074
ECL_00334	-2.69912	0.000549848	ADF59900	Chromosome	345328	347007	-		Formate dehydrogenase H (EC 1.2.1.2) @ selenocysteine-containing	fdhF
ECL_01205	-2.69931	0.00019737	ADF60766	Chromosome	1240012	1240830	+		HMP-PP hydrolase (pyridoxal phosphatase) Cof, detected in genetic screen for thiamin metabolic genes	cof
ECL_01867	-2.70206	0.00193429	ADF61421	Chromosome	1894289	1896403	-	cpxRA	Probable tonB-dependent receptor yncD precursor	yncD
ECL_02492	-2.70568	7.12976e-05	ADF62035	Chromosome	2538433	2539905	-		hypothetical protein	ECL_02492
ECL_03316	-2.70833	0.00835439	ADF62850	Chromosome	3366919	3368661	+		N(2)-citryl-N(6)-acetyl-N(6)-hydroxylysine synthase (EC 6.3.2.38), aerobactin biosynthesis protein IucA	iucA
ECL_01542	-2.71128	5.44236e-05	ADF61101	Chromosome	1563472	1563963	+			ECL_01542
ECL_00748	-2.71665	0.000193146	ADF60312	Chromosome	742178	743080	-		Transcriptional regulator, YafY family	ECL_00748
ECL_01929	-2.74417	3.45699e-05	ADF61481	Chromosome	1961080	1961973	+		Fructokinase (EC 2.7.1.4)	ECL_01929
ECL_02078	-2.77672	0.000595113	ADF61628	Chromosome	2131209	2131952	+		Glycerol-3-phosphate regulon repressor, DeoR family	ECL_02078
ECL_01560	-2.78306	9.36928e-06	ADF61119	Chromosome	1585771	1586151	+		hypothetical protein	ECL_01560
ECL_02615	-2.79885	0.00078521	ADF62158	Chromosome	2656497	2657330	-	cpxRA	Ferrous iron transport permease EfeU	ECL_02615
ECL_B109	-2.81249	1.04801e-05	ADF65071	pECL_B	70747	71079	+			ECL_B109
ECL_04327	-2.81359	0.000126588	ADF63857	Chromosome	4439808	4440257	+		hypothetical protein	ECL_04327
ECL_03533	-2.83998	0.000752957	ADF63067	Chromosome	3624756	3626384	+		Anaerobic glycerol-3-phosphate dehydrogenase subunit A (EC 1.1.5.3)	glpA
ECL_01856	-2.84233	4.53858e-06	ADF61412	Chromosome	1881710	1883872	-		Protein SrfC	ECL_01856
ECL_03244	-2.84327	2.28896e-05	ADF62779	Chromosome	3299207	3299476	-		Inner membrane protein YedR	drpB
ECL_03253	-2.84754	0.00274914	ADF62788	Chromosome	3312107	3312991	-		hypothetical protein	ECL_03253
ECL_03482	-2.84818	1.06452e-05	ADF63016	Chromosome	3559837	3561006	-		hypothetical protein	ECL_03482
ECL_01538	-2.84893	5.67838e-05	ADF61097	Chromosome	1559476	1560492	+		T6SS component TssA (ImpA)	impA
ECL_01720	-2.85441	0.000839116	ADF61278	Chromosome	1734251	1734685	+		Phage DNA invertase	pinE
ECL_B066	-2.86721	1.68695e-06	ADF65028	pECL_B	32463	33710	+		IncF plasmid conjugative transfer pilus assembly protein TraB	ECL_B066
ECL_00318	-2.86948	1.51652e-05	ADF59884	Chromosome	328172	328453	-		Uncharacterized protein YjcB	yjcB
ECL_B067	-2.87384	1.26942e-06	ADF65029	pECL_B	33710	34228	+		IncF plasmid conjugative transfer pilus assembly protein TraV	ECL_B067
ECL_02756	-2.88238	9.05887e-06	ADF62297	Chromosome	2803474	2805918	-		Anaerobic dimethyl sulfoxide reductase chain A (EC 1.8.5.3), molybdopterin-binding domain	dmsA
ECL_01189	-2.89908	0.00119573	ADF60750	Chromosome	1222535	1223482	-	cpxRA	Cytochrome O ubiquinol oxidase subunit II (EC 1.10.3.-)	cyoA
ECL_02166	-2.90608	2.48702e-05	ADF61714	Chromosome	2213926	2215134	-		Uncharacterized MFS-type transporter	ECL_02166
ECL_03320	-2.94982	0.000124025	ADF62854	Chromosome	3372696	3374885	+		Aerobactin siderophore receptor IutA @ TonB-dependent siderophore receptor	iutA
ECL_01540	-2.96222	2.95086e-05	ADF61099	Chromosome	1561096	1562595	+		T6SS component TssC (ImpC/VipB)	impC
ECL_01539	-3.00338	2.41078e-05	ADF61098	Chromosome	1560568	1561092	+		T6SS component TssB (ImpB/VipA)	impB
ECL_00306	-3.05272	2.96888e-06	ADF59872	Chromosome	314867	316177	+		Putative outer membrane or exported protein STM4242	ECL_00306
ECL_00603	-3.05518	2.06234e-06	ADF60169	Chromosome	593821	595470	+		Methyl-accepting chemotaxis sensor/transducer protein	ECL_00603
ECL_04322	-3.07499	1.21174e-06	ADF63852	Chromosome	4435350	4436897	-		Methyl-accepting chemotaxis sensor protein STM3152	ECL_04322
ECL_02755	-3.09678	0.000239814	ADF62296	Chromosome	2802846	2803463	-		Anaerobic dimethyl sulfoxide reductase chain B (EC 1.8.5.3), iron-sulfur binding subunit	dmsB
ECL_01186	-3.12128	0.000534942	ADF60747	Chromosome	1219597	1219923	-		Cytochrome O ubiquinol oxidase subunit IV (EC 1.10.3.-)	cyoD
ECL_01188	-3.12692	0.000936504	ADF60749	Chromosome	1220527	1222518	-		Cytochrome O ubiquinol oxidase subunit I (EC 1.10.3.-)	cyoB
ECL_03934	-3.12708	2.95086e-05	ADF63468	Chromosome	4035488	4035976	+		Uncharacterized protein YfiR	yfiR
ECL_03230	-3.13048	4.17811e-06	ADF62765	Chromosome	3288035	3288772	+		Flagellar biosynthesis protein FliP	fliP
ECL_01206	-3.13416	0.00028111	ADF60767	Chromosome	1240872	1241918	-		Pyridoxal-5'-phosphate-dependent enzyme beta superfamily (fold type II)	ECL_01206
ECL_00760	-3.14682	5.19641e-07	ADF60324	Chromosome	754736	756400	+	cpxRA	Methyl-accepting chemotaxis protein I (serine chemoreceptor protein)	tsr
ECL_03619	-3.17504	1.80512e-05	ADF63153	Chromosome	3694680	3695684	+		Chemotaxis protein CheV (EC 2.7.3.-)	ECL_03619
ECL_05008	-3.18209	0.000124853	ADF64530	Chromosome	5135259	5136734	-		Ketol-acid reductoisomerase (NADP(+)) (EC 1.1.1.86)	ilvC
ECL_01185	-3.20205	0.00068541	ADF60746	Chromosome	1218698	1219585	-		Heme O synthase, protoheme IX farnesyltransferase, COX10-CtaB	cyoE
ECL_02754	-3.24485	0.00112961	ADF62295	Chromosome	2801981	2802844	-		Anaerobic dimethyl sulfoxide reductase chain C (EC 1.8.5.3), anchor subunit	dmsC
ECL_01187	-3.29104	0.000852702	ADF60748	Chromosome	1219923	1220438	-		Cytochrome O ubiquinol oxidase subunit III (EC 1.10.3.-)	cyoC
ECL_01898	-3.29311	0.00107055	ADF61452	Chromosome	1930946	1932019	-		Outer membrane porin OmpD	ECL_01898
ECL_03452	-3.30998	0.000143432	ADF62986	Chromosome	3532504	3532902	+		UPF0299 membrane protein YohJ	yohJ
ECL_02535	-3.31303	9.51722e-06	ADF62078	Chromosome	2584287	2585720	-		PTS system, glucose-specific IIC component / PTS system, glucose-specific IIB component (EC 2.7.1.199)	ptsG
ECL_01091	-3.32356	2.96888e-06	ADF60652	Chromosome	1124364	1125035	-		hypothetical protein	ECL_01091
ECL_02567	-3.33114	1.23744e-06	ADF62110	Chromosome	2615194	2615487	+		Negative regulator of flagellin synthesis FlgM (anti-sigma28)	flgM
ECL_02566	-3.33936	3.46334e-05	ADF62109	Chromosome	2614444	2615100	+		Flagellar basal-body P-ring formation protein FlgA	flgA
ECL_B062	-3.34448	2.09588e-05	ADF65024	pECL_B	30334	30738	+		hypothetical protein	ECL_B062
ECL_01364	-3.36754	3.51628e-07	ADF60925	Chromosome	1385047	1385499	+			ECL_01364
ECL_B061	-3.37673	9.24187e-06	ADF65023	pECL_B	29454	30320	+		hypothetical protein	ECL_B061
ECL_00929	-3.38903	1.37215e-06	ADF60492	Chromosome	934568	936958	-		Glucose dehydrogenase, PQQ-dependent (EC 1.1.5.2)	gcd
ECL_00097	-3.38947	2.10518e-06	ADF59665	Chromosome	96020	96907	+		hypothetical protein	ECL_00097
ECL_01857	-3.39263	8.14028e-06	ADF61413	Chromosome	1883881	1886862	-		SrfB	ECL_01857
ECL_04456	-3.41074	2.96888e-06	ADF63985	Chromosome	4575428	4576987	-		Methyl-accepting chemotaxis sensor protein STM3216	ECL_04456
ECL_B083	-3.43381	2.6626e-05	ADF65045	pECL_B	52817	53080	-			ECL_B083
ECL_B065	-3.56951	1.32157e-05	ADF65027	pECL_B	31672	32463	+			ECL_B065
ECL_03737	-3.5795	5.04153e-06	ADF63271	Chromosome	3815233	3815574	+		hypothetical protein	ECL_03737
ECL_04928	-3.65446	9.24187e-06	ADF64452	Chromosome	5039058	5039831	-		c-di-GMP phosphodiesterase (EC 3.1.4.52) => PdeH	pdeH
ECL_02114	-3.66347	1.68695e-06	ADF61664	Chromosome	2163035	2163973	+		Protease VII (Omptin) precursor (EC 3.4.23.49) @ Outer membrane protease PgtE	ompT
ECL_B060	-3.66497	7.58514e-07	ADF65022	pECL_B	29089	29454	+			ECL_B060
ECL_03249	-3.67614	0.000431919	ADF62784	Chromosome	3304463	3305425	-		FAD:protein FMN transferase (EC 2.7.1.180)	ECL_03249
ECL_B063	-3.68635	6.81384e-06	ADF65025	pECL_B	30751	31032	+			ECL_B063
ECL_01354	-3.71595	2.96888e-06	ADF60915	Chromosome	1372844	1373218	-		hypothetical protein	fliT
ECL_01405	-3.71616	5.05804e-07	ADF60965	Chromosome	1424301	1424804	+		Positive regulator of CheA protein activity (CheW)	cheW
ECL_03685	-3.71793	2.78676e-06	ADF63219	Chromosome	3762881	3764209	+		Long-chain fatty acid transport protein	fadL
ECL_B064	-3.72063	0.000109156	ADF65026	pECL_B	31036	31668	+		hypothetical protein	ECL_B064
ECL_01417	-3.72341	1.73566e-07	ADF60977	Chromosome	1437576	1438220	+		Chemotaxis response - phosphatase CheZ	cheZ
ECL_03534	-3.80994	0.000915696	ADF63068	Chromosome	3626374	3627591	+		Anaerobic glycerol-3-phosphate dehydrogenase subunit B (EC 1.1.5.3)	glpB
ECL_01416	-3.83417	1.56058e-07	ADF60976	Chromosome	1437176	1437565	+		Chemotaxis regulator - transmits chemoreceptor signals to flagellar motor components CheY	cheY
ECL_01518	-3.9024	4.65655e-07	ADF61077	Chromosome	1533682	1534413	-		Flagellar brake protein YcgR	ycgR
ECL_02613	-3.91071	2.76251e-05	ADF62156	Chromosome	2654037	2655320	-		Ferrous iron transport peroxidase EfeB	efeB
ECL_01404	-3.95548	5.05804e-07	ADF60964	Chromosome	1422251	1424281	+		Signal transduction histidine kinase CheA	cheA
ECL_01363	-3.96152	2.93967e-07	ADF60924	Chromosome	1384085	1385050	+		hypothetical protein	ECL_01363
ECL_01858	-3.9693	2.19134e-05	ADF61414	Chromosome	1886867	1888213	-		Putative virulence effector protein	ECL_01858
ECL_00635	-3.97676	1.92786e-06	ADF60201	Chromosome	631302	632873	+		Methyl-accepting chemotaxis sensor/transducer protein	ECL_00635
ECL_01367	-3.98858	8.19811e-07	ADF60928	Chromosome	1387156	1387707	+		Regulator of sigma S factor FliZ	fliZ
ECL_00095	-4.08181	2.13369e-06	ADF59663	Chromosome	94506	95297	+		hypothetical protein	ECL_00095
ECL_01414	-4.08693	8.292e-07	ADF60974	Chromosome	1435258	1436112	+		Chemotaxis protein methyltransferase CheR (EC 2.1.1.80)	cheR
ECL_01365	-4.09776	3.43899e-07	ADF60926	Chromosome	1385496	1386233	+		SAM-dependent methyltransferase	ECL_01365
ECL_01415	-4.16069	9.47279e-08	ADF60975	Chromosome	1436109	1437158	+		Chemotaxis response regulator protein-glutamate methylesterase CheB (EC 3.1.1.61)	cheB
ECL_03453	-4.16354	0.000163549	ADF62987	Chromosome	3532899	3533594	+		Inner membrane protein YohK	yohK
ECL_01419	-4.17292	4.11744e-06	ADF60979	Chromosome	1439507	1441585	+		Flagellar biosynthesis protein FlhA	flhA
ECL_01934	-4.19183	2.52285e-07	ADF61486	Chromosome	1967647	1969197	+		Methyl-accepting chemotaxis sensor/transducer protein	ECL_01934
ECL_01403	-4.27943	1.79234e-06	ADF60963	Chromosome	1421311	1422240	+		Flagellar motor rotation protein MotB	motB
ECL_03226	-4.32197	1.06295e-06	ADF62761	Chromosome	3285826	3286239	+		Flagellar basal body-associated protein FliL	fliL
ECL_02614	-4.39707	1.32157e-05	ADF62157	Chromosome	2655326	2656453	-		Ferrous iron transport periplasmic protein EfeO, contains peptidase-M75 domain and (frequently) cupredoxin-like domain	efeO
ECL_03473	-4.47879	8.19503e-05	ADF63007	Chromosome	3554507	3555637	-		PTS system, fructose-specific IIA component (EC 2.7.1.202) / Fructose-specific phosphocarrier protein HPr	fruB
ECL_01286	-4.51541	1.26942e-06	ADF60847	Chromosome	1324045	1324743	-		hypothetical protein	ECL_01286
ECL_01402	-4.54602	1.28151e-06	ADF60962	Chromosome	1420427	1421314	+	cpxRA	Flagellar motor rotation protein MotA	motA
ECL_00368	-4.57528	7.58514e-07	ADF59934	Chromosome	377936	379438	+		L-Proline/Glycine betaine transporter ProP	proP
ECL_03470	-4.69081	3.51628e-07	ADF63004	Chromosome	3551866	3553551	-		PTS system, inactive IIB catalytic domain / PTS system, fructose-specific IIB component (EC 2.7.1.202) / PTS system, fructose-specific IIC component	fruA
ECL_01362	-4.69643	2.25472e-07	ADF60923	Chromosome	1383147	1384091	+		hypothetical protein	ECL_01362
ECL_03227	-4.71904	1.56058e-07	ADF62762	Chromosome	3286244	3287248	+		Flagellar motor switch protein FliM	fliM
ECL_01355	-4.76923	5.79731e-08	ADF60916	Chromosome	1373218	1373628	-		Flagellar biosynthesis protein FliS	fliS
ECL_02555	-4.84691	1.96707e-08	ADF62098	Chromosome	2604435	2605388	-		Flagellar hook-associated protein FlgL	flgL
ECL_01326	-4.91873	8.43637e-06	ADF60887	Chromosome	1348815	1349003	+			ECL_01326
ECL_03200	-4.91873	8.43637e-06	ADF62735	Chromosome	3265859	3266047	-			ECL_03200
ECL_01359	-5.01373	1.56058e-07	ADF60920	Chromosome	1377923	1381258	+		Predicted O-linked N-acetylglucosamine transferase, SPINDLY family	ECL_01359
ECL_04743	-5.01451	6.79668e-06	ADF64270	Chromosome	4853431	4853757	+		Nitrite reductase [NAD(P)H] small subunit (EC 1.7.1.4)	nirD
ECL_02557	-5.08725	2.71802e-08	ADF62100	Chromosome	2607116	2608069	-		Flagellar protein FlgJ [peptidoglycan hydrolase]	flgJ
ECL_01281	-5.20607	3.33984e-06	ADF60842	Chromosome	1317692	1320256	+		Outer membrane usher protein SfmD	fimD
ECL_02559	-5.21241	8.32909e-08	ADF62102	Chromosome	2609179	2609886	-		Flagellar L-ring protein FlgH	flgH
ECL_01360	-5.22339	3.09743e-08	ADF60921	Chromosome	1381262	1382416	+		Aminotransferase, DegT/DnrJ/EryC1/StrS family	ECL_01360
ECL_03228	-5.23613	6.69786e-08	ADF62763	Chromosome	3287245	3287658	+		Flagellar motor switch protein FliN	fliN
ECL_03471	-5.31843	2.93967e-07	ADF63005	Chromosome	3553568	3553846	-		1-phosphofructokinase (EC 2.7.1.56)	ECL_03471
ECL_01358	-5.31976	5.05804e-07	ADF60919	Chromosome	1376477	1377895	+		COG0438: Glycosyltransferase	ECL_01358
ECL_02558	-5.32993	8.08519e-08	ADF62101	Chromosome	2608069	2609166	-		Flagellar P-ring protein FlgI	flgI
ECL_01282	-5.34584	1.231e-06	ADF60843	Chromosome	1320270	1321274	+		Uncharacterized fimbrial-like protein SfmH	fimH
ECL_03472	-5.3617	3.43899e-07	ADF63006	Chromosome	3553809	3554507	-		1-phosphofructokinase (EC 2.7.1.56)	fruK
ECL_03221	-5.38804	1.26942e-06	ADF62756	Chromosome	3280895	3281893	+		Flagellar motor switch protein FliG	fliG
ECL_01413	-5.49449	2.47138e-07	ADF60973	Chromosome	1433625	1435226	+		Methyl-accepting chemotaxis protein IV (dipeptide chemoreceptor protein)	tap
ECL_02556	-5.51166	1.11571e-08	ADF62099	Chromosome	2605403	2607040	-		Flagellar hook-associated protein FlgK	flgK
ECL_01284	-5.63958	1.54913e-06	ADF60845	Chromosome	1321860	1322492	-		Transcriptional regulator of fimbriae expression FimZ (LuxR/UhpA family)	fimZ
ECL_03225	-5.64084	1.18003e-07	ADF62760	Chromosome	3284428	3285663	+		Flagellar hook-length control protein FliK	fliK
ECL_03220	-5.71703	9.30451e-06	ADF62755	Chromosome	3279223	3280902	+		Flagellar M-ring protein FliF	fliF
ECL_01283	-5.73291	1.56058e-07	ADF60844	Chromosome	1321284	1321808	+		Uncharacterized fimbrial-like protein SfmF	fimF
ECL_02560	-5.98089	1.95998e-08	ADF62103	Chromosome	2609935	2610717	-		Flagellar basal-body rod protein FlgG	flgG
ECL_03223	-5.99414	3.63703e-07	ADF62758	Chromosome	3282596	3283966	+		Flagellum-specific ATP synthase FliI	fliI
ECL_02561	-6.1134	5.79731e-08	ADF62104	Chromosome	2610729	2611484	-		Flagellar basal-body rod protein FlgF	flgF
ECL_02562	-6.20673	1.76628e-08	ADF62105	Chromosome	2611505	2612713	-		Flagellar hook protein FlgE	flgE
ECL_01412	-6.36485	5.79731e-08	ADF60972	Chromosome	1431913	1433580	+		Methyl-accepting chemotaxis protein II (aspartate chemoreceptor protein)	tar
ECL_01279	-6.73257	2.09175e-05	ADF60840	Chromosome	1316405	1316950	+		Fimbriae-like adhesin FimI	fimI
ECL_01356	-6.73513	2.71555e-09	ADF60917	Chromosome	1373644	1375095	-		Flagellar cap protein FliD	fliD
ECL_03251	-7.07613	2.93967e-07	ADF62786	Chromosome	3308908	3310416	+		Citrate Succinate antiporter (TC 2.A.47.3.2)	ttdT
ECL_02563	-7.08231	2.71802e-08	ADF62106	Chromosome	2612740	2613450	-		Flagellar basal-body rod modification protein FlgD	flgD
ECL_03252	-7.23489	8.96261e-07	ADF62787	Chromosome	3310469	3312118	+		Fumarate hydratase class I, anaerobic (EC 4.2.1.2)	fumB
ECL_03250	-7.38457	5.05804e-07	ADF62785	Chromosome	3305519	3308299	-		redox proteins related to the succinate dehydrogenases and fumarate reductases	ECL_03250
ECL_01278	-7.77618	2.78967e-05	ADF60839	Chromosome	1315773	1316336	+		Uncharacterized fimbrial-like protein SfmA	fimA
ECL_01357	-9.0833	2.04508e-09	ADF60918	Chromosome	1375476	1376312	+		Flagellin FliC	fliC

## Sheet: Table S2 SCV +Gm vs -Gm
gene_id	logFC	adj.P.Val	tx_id	seqid	start	end	strand	cpxRA_target	product	common_name
ECL_03728	6.65345	1.18513e-06	ADF63262	Chromosome	3803428	3805086	-		Pyruvate decarboxylase (EC 4.1.1.1); Alpha-keto-acid decarboxylase (EC 4.1.1.-)	ECL_03728
ECL_02229	6.08495	9.76037e-06	ADF61777	Chromosome	2280094	2281587	+		Gamma-glutamyl-aminobutyraldehyde dehydrogenase (EC 1.2.1.-)	puuC
ECL_02446	6.00834	1.89939e-05	ADF61989	Chromosome	2493647	2494972	-		Succinylarginine dihydrolase (EC 3.5.3.23)	astB
ECL_02230	5.93625	2.8583e-06	ADF61778	Chromosome	2281584	2282864	+		Gamma-glutamyl-putrescine oxidase (EC1.4.3.-)	puuB
ECL_03447	5.8939	1.5195e-06	ADF62981	Chromosome	3527393	3527980	-		Inner membrane protein YohC	yohC
ECL_02926	5.80839	2.30518e-06	ADF62462	Chromosome	2971647	2971913	+		Uncharacterized periplasmic protein McbA	mcbA
ECL_02984	5.80271	4.1451e-06	ADF62520	Chromosome	3031986	3032366	+		putative secreted protein	ybgS
ECL_02433	5.71141	5.97306e-07	ADF61976	Chromosome	2480739	2482988	+		Catalase KatE-intracellular protease (EC 1.11.1.6)	katE
ECL_02447	5.67761	3.16495e-05	ADF61990	Chromosome	2494959	2496446	-		Succinylglutamic semialdehyde dehydrogenase (EC 1.2.1.71)	astD
ECL_02754	5.65958	2.75365e-05	ADF62295	Chromosome	2801981	2802844	-		Anaerobic dimethyl sulfoxide reductase chain C (EC 1.8.5.3), anchor subunit	dmsC
ECL_02693	5.6318	2.00471e-06	ADF62234	Chromosome	2732469	2732636	-		Ribosome modulation factor	rmf
ECL_00016	5.61745	6.29794e-07	ADF59584	Chromosome	16521	16949	+		16 kDa heat shock protein B	ibpB
ECL_01922	5.50446	5.97306e-07	ADF61476	Chromosome	1954947	1956479	-		D,D-dipeptide ABC transporter, substrate-binding protein DdpA	ddpA
ECL_02231	5.4828	3.16258e-06	ADF61779	Chromosome	2282950	2284161	+		Gamma-aminobutyrate:alpha-ketoglutarate aminotransferase (EC 2.6.1.19)	puuE
ECL_02927	5.46204	4.66956e-07	ADF62463	Chromosome	2972031	2972297	+		Uncharacterized zinc-finger containing protein YbiI	ybiI
ECL_01911	5.44683	1.88545e-06	ADF61465	Chromosome	1946247	1946384	-		Stationary-phase-induced ribosome-associated protein	sra
ECL_02755	5.38844	7.78734e-06	ADF62296	Chromosome	2802846	2803463	-		Anaerobic dimethyl sulfoxide reductase chain B (EC 1.8.5.3), iron-sulfur binding subunit	dmsB
ECL_01407	5.38472	4.91741e-06	ADF60967	Chromosome	1426597	1427169	+		Sigma-fimbriae uncharacterized paralogous subunit	ECL_01407
ECL_02424	5.37257	3.81614e-06	ADF61967	Chromosome	2473473	2474405	+		6-phosphofructokinase class II (EC 2.7.1.11)	pfkB
ECL_01053	5.29118	7.95266e-06	ADF60614	Chromosome	1084199	1086643	-	cpxRA	Acyl-coenzyme A dehydrogenase FadE (EC 1.3.8.-)	fadE
ECL_00303	5.20311	8.10557e-06	ADF59869	Chromosome	313299	313511	+		UPF0337 protein YjbJ	yjbJ
ECL_01743	5.14327	9.25645e-06	ADF61301	Chromosome	1755018	1757693	+		Aconitate hydratase (EC 4.2.1.3) @ 2-methylisocitrate dehydratase (EC 4.2.1.99)	acnA
ECL_02449	5.0756	6.94442e-05	ADF61992	Chromosome	2497474	2498694	-	cpxRA	Succinylornithine transaminase (EC 2.6.1.81)	astC
ECL_02448	5.0412	9.68374e-05	ADF61991	Chromosome	2496443	2497477	-		Arginine N-succinyltransferase (EC 2.3.1.109)	astA
ECL_00210	5.03628	7.78734e-06	ADF59778	Chromosome	211263	211550	-		Antitoxin to RelE-like translational repressor toxin	yiaG
ECL_01652	5.0279	8.3054e-07	ADF61210	Chromosome	1677639	1678271	+		Outer membrane protein W precursor	ompW
ECL_02612	4.94854	5.99449e-06	ADF62155	Chromosome	2652745	2653536	-		Phosphate starvation-inducible protein PhoH, predicted ATPase	phoH
ECL_02632	4.94676	3.08892e-05	ADF62175	Chromosome	2674374	2674601	+		Uncharacterized protein YccJ	yccJ
ECL_02479	4.92663	1.00909e-05	ADF62022	Chromosome	2527791	2529725	+		Uncharacterized protein YeaG	yeaG
ECL_03410	4.89328	6.29794e-07	ADF62944	Chromosome	3483976	3485028	-		Fructose-bisphosphate aldolase class I (EC 4.1.2.13)	fbaB
ECL_01921	4.82875	2.03157e-06	ADF61475	Chromosome	1953902	1954924	-		D,D-dipeptide ABC transporter, permease protein DdpB	ddpB
ECL_02225	4.80566	5.15559e-05	ADF61773	Chromosome	2276955	2278373	-		Gamma-glutamyl-putrescine synthetase (EC 6.3.1.11)	puuA
ECL_01465	4.7974	7.98281e-07	ADF61025	Chromosome	1482271	1482510	-		Putative cytoplasmic protein YebV	yebV
ECL_02445	4.71477	8.72843e-06	ADF61988	Chromosome	2492671	2493636	-		Succinylglutamate desuccinylase (EC 3.5.1.96)	astE
ECL_01045	4.68616	2.47014e-06	ADF60606	Chromosome	1075493	1076212	+		Transcriptional regulator, GntR family	ECL_01045
ECL_03235	4.64194	8.72843e-06	ADF62770	Chromosome	3291182	3291409	+		Uncharacterized protein YodD	yodD
ECL_02425	4.63791	1.3638e-05	ADF61968	Chromosome	2474509	2474799	+		hypothetical protein	ydiZ
ECL_03425	4.62587	4.07511e-07	ADF62959	Chromosome	3501746	3503524	+		Adenine deaminase (EC 3.5.4.2)	adeD
ECL_01521	4.60413	2.47014e-06	ADF61080	Chromosome	1537158	1538843	-		Trehalase (EC 3.2.1.28) @ Periplasmic trehalase (EC 3.2.1.28)	treA
ECL_04135	4.57802	8.72843e-06	ADF63669	Chromosome	4242395	4242622	-		Uncharacterized lipoprotein YgdI	ygdI
ECL_01919	4.57384	2.03157e-06	ADF61473	Chromosome	1952026	1953012	-		D,D-dipeptide ABC transporter, ATP-binding protein DdpD	ddpD
ECL_04908	4.57293	3.97779e-05	ADF64432	Chromosome	5016694	5017047	-		Transposon Tn7 transposition protein tnsA	ECL_04908
ECL_00787	4.54645	1.53576e-05	ADF60351	Chromosome	777639	778256	+		Osmotically inducible protein OsmY	osmY
ECL_01511	4.5034	6.99218e-06	ADF61070	Chromosome	1525911	1527443	-		FIG004684: SpoVR-like protein	ycgB
ECL_03079	4.48652	3.17338e-05	ADF62615	Chromosome	3135360	3135788	+		Universal stress protein G	uspG
ECL_02122	4.47065	4.56833e-06	ADF61672	Chromosome	2169610	2170440	+		Non-heme chloroperoxidase (EC 1.11.1.10)	ECL_02122
ECL_03695	4.44651	3.55458e-06	ADF63229	Chromosome	3776227	3776796	+		Small HspC2 heat shock protein	ECL_03695
ECL_02883	4.43678	6.39246e-06	ADF62422	Chromosome	2924749	2925132	-		Biofilm regulator BssR	bssR
ECL_02630	4.4122	4.91741e-06	ADF62173	Chromosome	2673197	2673367	-		Uncharacterized protein YmdF	ymdF
ECL_00330	4.41054	7.04596e-05	ADF59896	Chromosome	340282	342240	-	cpxRA	Acetyl-CoA synthetase (EC 6.2.1.1)	acs
ECL_03696	4.40858	1.37936e-05	ADF63230	Chromosome	3776902	3779697	+		ATP-dependent Clp protease ATP-binding subunit PA0459, ClpC family	ECL_03696
ECL_02364	4.40296	1.89898e-06	ADF61907	Chromosome	2410710	2411723	-		L,D-transpeptidase => YnhG	ldtE
ECL_01915	4.39401	2.8583e-06	ADF61469	Chromosome	1948866	1949294	+		Peroxiredoxin OsmC (EC 1.11.1.15)	osmC
ECL_01654	4.3732	2.00471e-06	ADF61212	Chromosome	1678818	1679252	-		Universal stress protein F	uspF
ECL_01120	4.34002	2.03157e-06	ADF60681	Chromosome	1153377	1154678	-		Possible sugar-phosphate sensor or MFS family transporter KOX_12270	ECL_01120
ECL_00177	4.33876	1.88545e-06	ADF59745	Chromosome	172472	174010	+		Aldehyde dehydrogenase (EC 1.2.1.3)	aldB
ECL_04622	4.32959	9.76037e-06	ADF64150	Chromosome	4744018	4745472	-		Succinate-semialdehyde dehydrogenase [NAD(P)+] (EC 1.2.1.16)	gabD
ECL_02226	4.31453	8.07831e-05	ADF61774	Chromosome	2278600	2279223	+		Gamma-glutamyl-GABA hydrolase (EC 3.5.1.94)	puuD
ECL_02158	4.26632	8.3054e-07	ADF61706	Chromosome	2203643	2205616	+		Putative alkyl/aryl-sulfatase YjcS	yjcS
ECL_02069	4.25589	9.76037e-06	ADF61621	Chromosome	2104590	2104862	+		ElaB protein	ECL_02069
ECL_01950	4.24672	7.09397e-06	ADF61502	Chromosome	1983886	1986354	+		Malto-oligosyltrehalose synthase (EC 5.4.99.15)	ECL_01950
ECL_02882	4.23051	9.76037e-06	ADF62421	Chromosome	2923523	2924641	-		Soluble aldose sugar dehydrogenase, PQQ-dependent (EC 1.1.5.-)	yliI
ECL_03761	4.21228	1.30771e-05	ADF63295	Chromosome	3838879	3839829	+		Transaldolase (EC 2.2.1.2)	talA
ECL_02919	4.19938	1.89898e-06	ADF62455	Chromosome	2965026	2965529	+		DNA protection during starvation protein	dps
ECL_04951	4.16215	0.000462814	ADF64473	Chromosome	5072325	5074514	+		Enoyl-CoA hydratase (EC 4.2.1.17) / Delta(3)-cis-delta(2)-trans-enoyl-CoA isomerase (EC 5.3.3.8) / 3-hydroxyacyl-CoA dehydrogenase (EC 1.1.1.35) / 3-hydroxybutyryl-CoA epimerase (EC 5.1.2.3)	fadB
ECL_02756	4.14904	2.04258e-06	ADF62297	Chromosome	2803474	2805918	-		Anaerobic dimethyl sulfoxide reductase chain A (EC 1.8.5.3), molybdopterin-binding domain	dmsA
ECL_02055	4.14068	5.99449e-06	ADF61607	Chromosome	2088390	2089274	+		Oxidoreductase, short-chain dehydrogenase/reductase family	yghA
ECL_00757	4.13653	0.00096673	ADF60321	Chromosome	751203	752669	-		5-carboxymethyl-2-hydroxymuconate semialdehyde dehydrogenase (EC 1.2.1.60)	ECL_00757
ECL_00740	4.10243	6.18599e-05	ADF60304	Chromosome	733158	734528	+		Succinate-semialdehyde dehydrogenase [NAD] (EC 1.2.1.24); Succinate-semialdehyde dehydrogenase [NADP+] (EC 1.2.1.79)	ECL_00740
ECL_01519	4.07428	1.57328e-05	ADF61078	Chromosome	1534620	1534874	+		UPF0410 protein YmgE	ymgE
ECL_03762	4.0371	1.09498e-05	ADF63296	Chromosome	3839849	3841837	+		Transketolase (EC 2.2.1.1)	tktB
ECL_01951	4.02805	5.93373e-06	ADF61503	Chromosome	1986370	1988445	+		Limit dextrin alpha-1,6-maltotetraose-hydrolase (EC 3.2.1.196)	ECL_01951
ECL_01119	4.02223	1.59187e-05	ADF60680	Chromosome	1152332	1153363	-		ABC transporter, substrate-binding protein (cluster 1, maltose/g3p/polyamine/iron)	ECL_01119
ECL_01604	3.9861	0.000335008	ADF61163	Chromosome	1623974	1624204	+	cpxRA	Cation transport regulator chaB	chaB
ECL_01386	3.98127	8.16508e-05	ADF60947	Chromosome	1405774	1406271	-		Bacterial non-heme ferritin (EC 1.16.3.2)	ftnA
ECL_02781	3.96749	4.13741e-05	ADF62322	Chromosome	2836421	2838139	+		Pyruvate dehydrogenase (quinone) (EC 1.2.5.1)	poxB
ECL_04012	3.9217	5.99449e-06	ADF63546	Chromosome	4115346	4115684	+		ElaB protein	ygaM
ECL_04423	3.8563	9.45282e-05	ADF63952	Chromosome	4534862	4535512	-		Phage terminase, endonuclease subunit GpM	ECL_04423
ECL_02046	3.84787	6.11266e-05	ADF61598	Chromosome	2080330	2081202	+		Manganese catalase (EC 1.11.1.6)	ECL_02046
ECL_03848	3.84761	6.99218e-06	ADF63382	Chromosome	3933380	3934399	+		Extracellular metalloprotease precursor (EC 3.4.24.-)	ECL_03848
ECL_03246	3.84563	3.07932e-05	ADF62781	Chromosome	3301122	3301985	-		Glucokinase regulatory protein	ECL_03246
ECL_02631	3.83648	1.25693e-05	ADF62174	Chromosome	2673759	2674355	+		NAD(P)H dehydrogenase (quinone), Type IV (EC 1.6.5.2)	wrbA
ECL_04424	3.83238	1.25693e-05	ADF63953	Chromosome	4535516	4536577	-		Phage major capsid protein GpN	ECL_04424
ECL_01590	3.83159	0.000781481	ADF61149	Chromosome	1611182	1611457	+		Putative membrane protein YchH	ychH
ECL_03100	3.82734	9.76037e-06	ADF62636	Chromosome	3159444	3159848	+		Transcriptional regulator, Xre family	ECL_03100
ECL_02735	3.79696	9.25198e-06	ADF62276	Chromosome	2778519	2779412	-		Uncharacterized protein YcbJ	ycbJ
ECL_02327	3.7875	2.04258e-06	ADF61871	Chromosome	2376737	2377255	-		Superoxide dismutase [Cu-Zn] precursor (EC 1.15.1.1)	sodC
ECL_04425	3.78637	8.72843e-06	ADF63954	Chromosome	4536594	4537427	-		Phage capsid scaffolding protein GpO	ECL_04425
ECL_02480	3.76428	2.51514e-05	ADF62023	Chromosome	2529800	2531083	+		UPF0229 protein YeaH	yeaH
ECL_04952	3.76106	7.91941e-05	ADF64474	Chromosome	5074524	5075687	+		3-ketoacyl-CoA thiolase (EC 2.3.1.16)	fadA
ECL_01918	3.73192	3.3334e-06	ADF61472	Chromosome	1951104	1952033	-		D,D-dipeptide ABC transporter, ATP-binding protein DdpF	ddpF
ECL_04407	3.72593	7.78734e-06	ADF63936	Chromosome	4526065	4527237	-		Phage tail sheath monomer GpFI	ECL_04407
ECL_02273	3.71645	9.76037e-06	ADF61821	Chromosome	2327073	2328467	-		Fumarate hydratase class II (EC 4.2.1.2)	fumC
ECL_02160	3.6787	3.98861e-05	ADF61708	Chromosome	2206884	2208383	-		Phenylacetaldehyde dehydrogenase (EC 1.2.1.39)	feaB
ECL_00756	3.66596	0.00153162	ADF60320	Chromosome	750350	751201	-		3,4-dihydroxyphenylacetate 2,3-dioxygenase (EC 1.13.11.15)	ECL_00756
ECL_01398	3.65732	1.2896e-05	ADF60958	Chromosome	1416711	1418135	+		Alpha,alpha-trehalose-phosphate synthase [UDP-forming] (EC 2.4.1.15)	otsA
ECL_00017	3.65273	3.43804e-05	ADF59585	Chromosome	17114	18775	+		Putative transport protein YidE	yidE
ECL_01906	3.61175	0.000108194	ADF61460	Chromosome	1938906	1939724	-		Polyphosphate kinase 2 (EC 2.7.4.1)	ECL_01906
ECL_00750	3.60447	0.00428676	ADF60314	Chromosome	743789	745351	-		4-hydroxyphenylacetate 3-monooxygenase (EC 1.14.14.9)	hpaB
ECL_00015	3.60007	1.64923e-06	ADF59583	Chromosome	15974	16384	+		16 kDa heat shock protein A	ibpA
ECL_03790	3.58591	8.82893e-05	ADF63324	Chromosome	3873230	3874123	-		ROK family protein	ECL_03790
ECL_04458	3.58486	3.3334e-06	ADF63987	Chromosome	4579279	4580658	+		Putrescine aminotransferase (EC 2.6.1.82)	patA
ECL_03099	3.58254	2.8583e-06	ADF62635	Chromosome	3159167	3159463	+			ECL_03099
ECL_02189	3.57066	1.08751e-05	ADF61737	Chromosome	2236407	2238845	+		Anaerobic dimethyl sulfoxide reductase chain A (EC 1.8.5.3), molybdopterin-binding domain	ynfE
ECL_00266	3.54953	9.51815e-05	ADF59833	Chromosome	271637	273238	+		Malate synthase (EC 2.3.3.9)	aceB
ECL_03053	3.5369	3.28353e-05	ADF62589	Chromosome	3111146	3111631	-		Uncharacterized protein YbeL	ybeL
ECL_03102	3.53403	3.45206e-05	ADF62638	Chromosome	3160146	3162251	-		Carbon starvation protein A	cstA
ECL_04912	3.50974	1.59659e-05	ADF64436	Chromosome	5020665	5020946	-		Universal stress protein B	uspB
ECL_02056	3.50003	0.00453779	ADF61608	Chromosome	2089440	2090363	+		LysR family transcriptional regulator YdcI	ydcI
ECL_03437	3.4864	9.94915e-06	ADF62971	Chromosome	3516689	3517249	+		HTH-type transcriptional regulator MlrA	mlrA
ECL_04404	3.47956	2.56894e-06	ADF63933	Chromosome	4525049	4525168	-		Phage P2 GpE family protein	ECL_04404
ECL_02216	3.46249	3.08892e-05	ADF61764	Chromosome	2265829	2266977	+		Osmoprotectant ABC transporter, ATP-binding protein OsmV	ECL_02216
ECL_01410	3.45558	0.000301152	ADF60970	Chromosome	1428484	1430868	+		Sigma-fimbriae usher protein	ECL_01410
ECL_04621	3.45138	3.57158e-05	ADF64149	Chromosome	4743700	4743972	-		Barstar, ribonuclease (Barnase) inhibitor	yhcO
ECL_04406	3.4055	7.0705e-06	ADF63935	Chromosome	4525540	4526055	-		Phage major tail tube protein GpFII	ECL_04406
ECL_01893	3.39399	9.76037e-06	ADF61447	Chromosome	1922625	1926365	-		Respiratory nitrate reductase alpha chain (EC 1.7.99.4)	narZ
ECL_00267	3.3746	0.000214307	ADF59834	Chromosome	273271	274575	+		Isocitrate lyase (EC 4.1.3.1)	aceA
ECL_01892	3.36837	9.76037e-06	ADF61446	Chromosome	1921084	1922628	-		Respiratory nitrate reductase beta chain (EC 1.7.99.4)	narY
ECL_03924	3.3657	1.21903e-05	ADF63458	Chromosome	4024255	4026828	-		Chaperone protein ClpB (ATP-dependent unfoldase)	clpB
ECL_01147	3.36195	8.94029e-05	ADF60708	Chromosome	1180274	1180465	+		Protein YaiA	yaiA
ECL_01201	3.36021	1.55927e-05	ADF60762	Chromosome	1236330	1236728	+		4-hydroxybenzoyl-CoA thioesterase family active site	fadM
ECL_00345	3.35792	6.99218e-06	ADF59911	Chromosome	355413	356933	-		ABC transport system, ATP-binding protein Z5691	ECL_00345
ECL_01397	3.33882	0.000185147	ADF60957	Chromosome	1415933	1416736	+		Trehalose-6-phosphate phosphatase (EC 3.1.3.12)	otsB
ECL_02385	3.33491	4.91741e-06	ADF61928	Chromosome	2432459	2432653	-		Uncharacterized protein YdiH	ydiH
ECL_00549	3.33353	1.85396e-05	ADF60115	Chromosome	540151	540297	+		Entericidin B	ecnB
ECL_04805	3.31807	1.30771e-05	ADF64332	Chromosome	4920813	4922558	-		Gamma-glutamyltranspeptidase (EC 2.3.2.2) @ Glutathione hydrolase (EC 3.4.19.13)	ggt
ECL_00788	3.2977	0.000179383	ADF60352	Chromosome	778383	778544	+		UPF0391 membrane protein YtjA	ytjA
ECL_02050	3.29742	1.02126e-05	ADF61602	Chromosome	2085318	2086304	-		Oxidoreductase, short-chain dehydrogenase/reductase family	ECL_02050
ECL_02426	3.28568	9.76037e-06	ADF61969	Chromosome	2474905	2475765	+		Ribulosamine/erythrulosamine 3-kinase potentially involved in protein deglycation	yniA
ECL_01176	3.27509	9.76037e-06	ADF60737	Chromosome	1209224	1210198	-		NADPH dependent aldo-keto reductase => YajO	yajO
ECL_04405	3.2665	8.72843e-06	ADF63934	Chromosome	4525183	4525485	-		Phage tail protein GpE	ECL_04405
ECL_02440	3.23709	2.14195e-05	ADF61983	Chromosome	2488586	2488930	-		Osmotically-inducible lipoprotein E	osmE
ECL_00552	3.22821	2.8583e-06	ADF60118	Chromosome	541511	542041	-		Lipocalin Blc	blc
ECL_03765	3.20878	5.99449e-06	ADF63299	Chromosome	3843663	3845639	-		Protein AegA	aegA
ECL_01949	3.19861	1.89759e-05	ADF61501	Chromosome	1982105	1983889	+		Malto-oligosyltrehalose trehalohydrolase (EC 3.2.1.141)	ECL_01949
ECL_02590	3.19145	6.99218e-06	ADF62133	Chromosome	2632500	2632889	+		Acidic protein msyB	msyB
ECL_03602	3.19087	8.94029e-05	ADF63136	Chromosome	3678692	3679168	+		Phage ea22 protein	ECL_03602
ECL_03687	3.18713	3.04148e-05	ADF63221	Chromosome	3765323	3766252	+		Inner membrane protein YfdC	yfdC
ECL_03750	3.1801	0.00683158	ADF63284	Chromosome	3827817	3828911	-		Sulfate and thiosulfate import ATP-binding protein CysA (EC 3.6.3.25)	cysA
ECL_03806	3.17901	0.000482191	ADF63340	Chromosome	3892348	3893277	-		Inositol transport system sugar-binding protein	rbsB
ECL_04535	3.17551	9.51815e-05	ADF64064	Chromosome	4655703	4656221	+		ThiJ/PfpI family protein YhbO	yhbO
ECL_04415	3.17161	7.59296e-06	ADF63944	Chromosome	4532058	4532489	-		Phage tail completion protein GpR	ECL_04415
ECL_03098	3.14871	5.79638e-06	ADF62634	Chromosome	3158240	3158983	+		Oxidoreductase, short-chain dehydrogenase/reductase family	bdcA
ECL_00555	3.13816	0.000118141	ADF60121	Chromosome	544383	544742	-		Fumarate reductase subunit D	frdD
ECL_00556	3.13375	0.000278069	ADF60122	Chromosome	544753	545148	-		Fumarate reductase subunit C	frdC
ECL_03956	3.1331	0.000301152	ADF63490	Chromosome	4053498	4054439	+		CmaB	ECL_03956
ECL_00631	3.13211	0.000153897	ADF60197	Chromosome	626670	627575	+		Galactofuranose ABC transporter, substrate-binding protein	ytfQ
ECL_A038	3.12528	2.18454e-05	ADF64726	pECL_A	31943	32311	+		hypothetical protein	ECL_A038
ECL_02157	3.11673	4.91741e-06	ADF61705	Chromosome	2201317	2203476	+		Monoamine oxidase (1.4.3.4)	tynA
ECL_04419	3.11202	5.79638e-06	ADF63948	Chromosome	4533392	4533901	-		Phage lysozyme R (EC 3.2.1.17)	ECL_04419
ECL_04411	3.10943	0.000116036	ADF63940	Chromosome	4529721	4530629	-		Phage baseplate assembly protein GpJ	ECL_04411
ECL_04479	3.10721	2.37155e-05	ADF64008	Chromosome	4596634	4597635	-		Autoinducer 2 (AI-2) ABC transporter, substrate-binding protein	lsrB
ECL_03238	3.10669	6.84077e-05	ADF62773	Chromosome	3294269	3294451	-		Uncharacterized protein YodC	yodC
ECL_03698	3.10513	0.000146732	ADF63232	Chromosome	3780392	3780880	+		hypothetical protein	ECL_03698
ECL_00580	3.10283	7.62316e-05	ADF60146	Chromosome	574244	575866	+		Alkylation response protein AidB, acyl-CoA dehydrogenase family	aidB
ECL_01564	3.07294	4.54819e-05	ADF61123	Chromosome	1589389	1589943	+			ECL_01564
ECL_02047	3.0633	1.36502e-05	ADF61599	Chromosome	2081270	2082673	+		Cytochrome d ubiquinol oxidase subunit I (EC 1.10.3.-)	cydA
ECL_03089	3.06305	1.89939e-05	ADF62625	Chromosome	3144908	3145387	-		Ligand-binding SRPBCC domain protein family	ECL_03089
ECL_00334	3.02436	0.000249674	ADF59900	Chromosome	345328	347007	-		Formate dehydrogenase H (EC 1.2.1.2) @ selenocysteine-containing	fdhF
ECL_02591	3.01796	7.55591e-06	ADF62134	Chromosome	2632896	2633123	-		Putative outer membrane lipoprotein	yceK
ECL_01440	2.98277	7.45404e-05	ADF61000	Chromosome	1458564	1459310	-		Zinc ABC transporter, ATP-binding protein ZnuC	znuC
ECL_04347	2.98149	3.17338e-05	ADF63876	Chromosome	4459310	4459750	+		Uncharacterized LysM domain protein YgaU	kbp
ECL_03830	2.96955	7.87807e-05	ADF63364	Chromosome	3914582	3916261	-		TniA putative transposase	ECL_03830
ECL_03789	2.94524	1.09253e-05	ADF63323	Chromosome	3871789	3873219	-		6-phospho-beta-glucosidase (EC 3.2.1.86)	ECL_03789
ECL_03594	2.92527	0.000497416	ADF63128	Chromosome	3675370	3675681	+			ECL_03594
ECL_01498	2.90855	1.25693e-05	ADF61058	Chromosome	1516256	1517941	+		Long-chain-fatty-acid--CoA ligase (EC 6.2.1.3)	fadD
ECL_01214	2.90284	1.67024e-05	ADF60775	Chromosome	1249631	1250158	+		Uncharacterized lipoprotein YbaY	ybaY
ECL_02619	2.89687	0.000529413	ADF62162	Chromosome	2661304	2665266	+		Transcriptional repressor of PutA and PutP / Proline dehydrogenase (EC 1.5.5.2) / Delta-1-pyrroline-5-carboxylate dehydrogenase (EC 1.2.1.88)	putA
ECL_03597	2.83706	1.35613e-05	ADF63131	Chromosome	3676105	3676275	+		hypothetical protein	ECL_03597
ECL_04907	2.83403	0.000136633	ADF64431	Chromosome	5014584	5016662	-		Tn7-like transposition protein B	ECL_04907
ECL_02946	2.82143	9.03446e-05	ADF62482	Chromosome	2993844	2995082	+		Cardiolipin synthase (EC 2.7.8.-) bacterial type ClsB, has minor trans-phosphatidylation activity converting PE to PG	clsB
ECL_03601	2.81388	0.000109025	ADF63135	Chromosome	3678210	3678695	+		hypothetical protein	ECL_03601
ECL_01453	2.8095	0.000176903	ADF61013	Chromosome	1474698	1475348	-		Uncharacterized protein YobB	yobB
ECL_04927	2.78624	4.64249e-05	ADF64451	Chromosome	5036949	5038991	-		Uncharacterized protein YhjG	yhjG
ECL_04477	2.78492	9.76037e-06	ADF64006	Chromosome	4595445	4595738	-		(4S)-4-hydroxy-5-phosphonooxypentane-2,3-dione isomerase (EC 5.3.1.32)	lsrG
ECL_02337	2.7843	2.47014e-06	ADF61881	Chromosome	2384968	2385549	+		Superoxide dismutase [Fe] (EC 1.15.1.1)	sodB
ECL_02680	2.77926	2.52789e-05	ADF62221	Chromosome	2719596	2719913	+		Heat shock protein HspQ	hspQ
ECL_02210	2.77235	1.67024e-05	ADF61758	Chromosome	2260868	2261323	-		hypothetical protein	ECL_02210
ECL_01823	2.7715	3.73928e-05	ADF61379	Chromosome	1846659	1847222	-		Intracellular protease	ECL_01823
ECL_01142	2.76148	6.04861e-05	ADF60703	Chromosome	1176650	1176970	+		Phosphate starvation-inducible protein PsiF	psiF
ECL_00754	2.76087	0.0032202	ADF60318	Chromosome	749034	749837	-		2-oxo-hepta-3-ene-1,7-dioic acid hydratase (EC 4.2.-.-)	mhpD
ECL_03570	2.75219	0.000975366	ADF63104	Chromosome	3658588	3658875	-		hypothetical protein	ECL_03570
ECL_02806	2.75057	2.14195e-05	ADF62347	Chromosome	2862784	2863302	+		Uncharacterized lipoprotein YbjP	ybjP
ECL_02223	2.74987	7.243e-05	ADF61771	Chromosome	2275207	2276598	-		Putrescine importer	puuP
ECL_03805	2.73495	0.000522361	ADF63339	Chromosome	3890752	3892299	-		Inositol transport system ATP-binding protein	rbsA
ECL_03603	2.71917	4.57096e-05	ADF63137	Chromosome	3679165	3679764	+		hypothetical protein	ECL_03603
ECL_03727	2.71503	4.41063e-05	ADF63261	Chromosome	3802192	3803427	+		Chloride channel protein	yfeO
ECL_01392	2.70951	0.000236454	ADF60952	Chromosome	1409811	1410314	-	cpxRA	Bacterial non-heme ferritin (EC 1.16.3.2)	ftnB
ECL_03752	2.70911	0.00866285	ADF63286	Chromosome	3829776	3830609	-		Sulfate transport system permease protein CysT	cysU
ECL_03803	2.7059	0.000685504	ADF63337	Chromosome	3888570	3889703	-		Myo-inositol 2-dehydrogenase 2 (EC 1.1.1.18)	nanY
ECL_01750	2.69696	1.30771e-05	ADF61308	Chromosome	1762280	1762498	-		Osmotically-inducible lipoprotein OsmB	osmB
ECL_03955	2.69617	0.000791093	ADF63489	Chromosome	4053221	4053472	+			ECL_03955
ECL_00778	2.69417	0.00022414	ADF60342	Chromosome	768183	769529	+		PTS system, cellobiose-specific IIC component	ECL_00778
ECL_02301	2.69273	1.25693e-05	ADF61847	Chromosome	2353387	2354427	-		Uncharacterized oxidoreductase YdgJ	ydgJ
ECL_01513	2.68848	0.00310173	ADF61072	Chromosome	1527764	1529062	+		D-amino acid dehydrogenase (EC 1.4.99.6)	dadA
ECL_03801	2.68458	0.000101165	ADF63335	Chromosome	3885751	3886641	-		Inosose dehydratase (EC 4.2.1.44)	iolE
ECL_05035	2.67894	0.000131995	ADF64557	Chromosome	5171753	5172856	+		Glycerol dehydrogenase (EC 1.1.1.6)	gldA
ECL_04909	2.67466	0.000230176	ADF64433	Chromosome	5017246	5017488	+			ECL_04909
ECL_04335	2.67055	7.78734e-06	ADF63864	Chromosome	4446113	4446940	+		Methylglyoxal reductase, dihydroxyacetone producing @ 2,5-didehydrogluconate reductase (2-dehydro-D-gluconate-forming) (EC 1.1.1.274)	dkgA
ECL_04426	2.66158	6.55238e-06	ADF63955	Chromosome	4537618	4539336	+		Phage terminase, ATPase subunit GpP	ECL_04426
ECL_00557	2.65897	0.000460679	ADF60123	Chromosome	545159	545893	-		Fumarate reductase iron-sulfur protein (EC 1.3.5.4)	frdB
ECL_04410	2.65858	0.000183532	ADF63939	Chromosome	4529123	4529728	-		Phage tail formation protein GpI	ECL_04410
ECL_01853	2.64984	3.45206e-05	ADF61409	Chromosome	1878466	1879890	+		4-aminobutyraldehyde dehydrogenase (EC 1.2.1.19)	patD
ECL_03143	2.64968	3.08835e-05	ADF62679	Chromosome	3205553	3206023	+			ECL_03143
ECL_03807	2.6477	0.00252929	ADF63341	Chromosome	3893309	3894295	-		Myo-inositol 2-dehydrogenase 1 (EC 1.1.1.18)	iolG
ECL_01563	2.63603	5.30811e-05	ADF61122	Chromosome	1588905	1589387	+		hypothetical protein	ECL_01563
ECL_02262	2.63147	0.000142473	ADF61810	Chromosome	2315023	2316132	-		Putative inner membrane protein	ynaI
ECL_00335	2.62536	0.000765769	ADF59901	Chromosome	347056	347496	-			ECL_00335
ECL_00593	2.61543	1.25693e-05	ADF60159	Chromosome	586413	586688	-		Uncharacterized protein YjfY	yjfY
ECL_01391	2.61399	1.7929e-05	ADF60951	Chromosome	1408313	1409656	-		Anaerobic C4-dicarboxylate transporter DcuB	dcuB
ECL_02864	2.58829	2.33891e-05	ADF62403	Chromosome	2910165	2910668	-		hypothetical protein	ECL_02864
ECL_03753	2.57729	0.00168476	ADF63287	Chromosome	3830609	3831622	-		Sulfate and thiosulfate binding protein CysP	cysP
ECL_02862	2.57482	2.9575e-05	ADF62401	Chromosome	2909543	2909971	-		hypothetical protein	ECL_02862
ECL_04208	2.5745	1.35613e-05	ADF63741	Chromosome	4321944	4322138	+		hypothetical protein	ECL_04208
ECL_02214	2.56981	4.07378e-05	ADF61762	Chromosome	2264274	2265173	+		Osmoprotectant ABC transporter, substrate-binding protein OsmX	ECL_02214
ECL_01848	2.56711	0.000105995	ADF61404	Chromosome	1874518	1875669	+		ABC transporter periplasmic-binding protein YdcS	ydcS
ECL_00749	2.56215	0.00416975	ADF60313	Chromosome	743259	743771	-		4-hydroxyphenylacetate 3-monooxygenase, reductase component (EC 1.6.8.-)	hpaC
ECL_03426	2.55297	3.33239e-05	ADF62960	Chromosome	3503545	3504888	+		Xanthine/uracil/thiamine/ascorbate permease family protein	ECL_03426
ECL_03887	2.54629	2.12916e-05	ADF63421	Chromosome	3977007	3977429	+		Inner membrane protein YphA	yphA
ECL_04700	2.54283	0.000286358	ADF64228	Chromosome	4815428	4815904	-		Bacterioferritin (EC 1.16.3.1)	bfr
ECL_01560	2.53247	3.1078e-05	ADF61119	Chromosome	1585771	1586151	+		hypothetical protein	ECL_01560
ECL_02049	2.5173	4.96714e-05	ADF61601	Chromosome	2083692	2085317	+		Trehalose synthase (EC 5.4.99.16)	ECL_02049
ECL_03802	2.51624	0.00042619	ADF63336	Chromosome	3886653	3888557	-		5-keto-2-deoxygluconokinase (EC 2.7.1.92) / uncharacterized domain	iolC
ECL_03800	2.51411	7.21784e-05	ADF63334	Chromosome	3884917	3885741	-		5-deoxy-glucuronate isomerase (EC 5.3.1.30)	iolB
ECL_00344	2.51297	1.0944e-05	ADF59910	Chromosome	354421	355416	-		ABC transport system, permease protein Z5690	ECL_00344
ECL_02681	2.51026	3.17338e-05	ADF62222	Chromosome	2719947	2720363	-		Succinyl-CoA synthetase, alpha subunit-related enzymes	yccU
ECL_03651	2.50475	0.00037859	ADF63185	Chromosome	3729952	3730581	+		Probable glutathione S-transferase (EC 2.5.1.18), YfcG homolog	yfcG
ECL_03236	2.50306	9.74426e-05	ADF62771	Chromosome	3291680	3292510	+		Putative mannosyl-3-phosphoglycerate phosphatase (EC 3.1.3.70)	yedP
ECL_05153	2.4984	2.1844e-05	ADF64675	Chromosome	5301374	5302414	+		Phosphate ABC transporter, substrate-binding protein PstS (TC 3.A.1.7.1)	pstS
ECL_02945	2.49646	7.39252e-05	ADF62481	Chromosome	2993086	2993847	+		Endonuclease/exonuclease/phosphatase family protein	ybhP
ECL_01894	2.49341	2.94699e-05	ADF61448	Chromosome	1926433	1927818	-		Nitrate/nitrite transporter NarU	narU
ECL_03598	2.49285	4.59661e-05	ADF63132	Chromosome	3676288	3677160	+		Phage protein	ECL_03598
ECL_03600	2.49201	0.000144934	ADF63134	Chromosome	3677686	3678030	+		hypothetical protein	ECL_03600
ECL_03685	2.4793	6.45257e-05	ADF63219	Chromosome	3762881	3764209	+		Long-chain fatty acid transport protein	fadL
ECL_02859	2.47569	3.18062e-05	ADF62398	Chromosome	2907985	2908851	-		Methyl-directed repair DNA adenine methylase (EC 2.1.1.72)	ECL_02859
ECL_02222	2.46814	0.00803227	ADF61770	Chromosome	2273877	2275130	+		Uncharacterized MFS-type transporter YnfM	ynfM
ECL_01542	2.46472	0.000124707	ADF61101	Chromosome	1563472	1563963	+			ECL_01542
ECL_02177	2.45748	0.00136844	ADF61725	Chromosome	2225035	2225238	+		Putative selenium-binding protein YdfZ	ydfZ
ECL_A027	2.45504	5.5864e-05	ADF64715	pECL_A	19118	19315	-		hypothetical protein	ECL_A027
ECL_01605	2.44885	9.51815e-05	ADF61164	Chromosome	1624239	1624427	-		hypothetical protein	ECL_01605
ECL_01148	2.445	4.59661e-05	ADF60709	Chromosome	1180704	1181381	+		AroM protein	aroM
ECL_02861	2.42934	0.000222172	ADF62400	Chromosome	2909142	2909543	-		hypothetical protein	ECL_02861
ECL_04534	2.41616	4.61655e-05	ADF64063	Chromosome	4654930	4655574	-		Uncharacterized protein YraR	yraR
ECL_01394	2.41397	0.000438397	ADF60954	Chromosome	1412165	1413169	+	cpxRA	L-arabinose ABC transporter, substrate-binding protein AraF	araF
ECL_04478	2.41393	1.61456e-05	ADF64007	Chromosome	4595735	4596622	-		3-hydroxy-5-phosphonooxypentane-2,4-dione thiolase (EC 2.3.1.245)	lsrF
ECL_01562	2.40718	2.49376e-05	ADF61121	Chromosome	1588556	1588894	+		VgrG protein	ECL_01562
ECL_01098	2.40557	2.27845e-05	ADF60659	Chromosome	1131977	1133158	-		N-acyl-L-amino acid amidohydrolase (EC 3.5.1.14)	ECL_01098
ECL_04000	2.4027	3.42958e-05	ADF63534	Chromosome	4107419	4108834	-		Uncharacterized protein YahG	yahG
ECL_00183	2.39947	0.000136761	ADF59751	Chromosome	180242	181060	+		Putative regulatory protein	ECL_00183
ECL_02846	2.38404	4.14834e-05	ADF62385	Chromosome	2896674	2897801	-		putative phage gene	ECL_02846
ECL_00623	2.36506	9.26774e-05	ADF60189	Chromosome	617476	618012	-		Peptide-methionine (S)-S-oxide reductase MsrA (EC 1.8.4.11)	msrA
ECL_02620	2.36406	9.76037e-06	ADF62163	Chromosome	2665365	2665757	+		putative secreted protein	yecT
ECL_01565	2.36259	9.98834e-06	ADF61124	Chromosome	1589947	1591023	+		hypothetical protein	ECL_01565
ECL_00753	2.36251	0.000678989	ADF60317	Chromosome	748238	748888	-		2,4-dihydroxyhept-2-ene-1,7-dioic acid aldolase (EC 4.1.2.52)	yfaU
ECL_04738	2.34928	9.90152e-05	ADF64265	Chromosome	4846604	4847188	-		Cell filamentation protein Fic	fic
ECL_02291	2.34737	8.94029e-05	ADF61839	Chromosome	2344751	2345125	-			ECL_02291
ECL_04900	2.34501	3.07932e-05	ADF64424	Chromosome	5005974	5006324	+		hypothetical protein	ECL_04900
ECL_03012	2.34445	0.00238604	ADF62548	Chromosome	3061522	3062805	+		Citrate synthase (si) (EC 2.3.3.1)	gltA
ECL_03232	2.34258	2.27845e-05	ADF62767	Chromosome	3289060	3289845	+		Flagellar biosynthesis protein FliR	fliR
ECL_01720	2.33544	0.00293601	ADF61278	Chromosome	1734251	1734685	+		Phage DNA invertase	pinE
ECL_01558	2.32916	4.70112e-05	ADF61117	Chromosome	1582007	1583935	+		VgrG protein	ECL_01558
ECL_03449	2.32085	4.1208e-05	ADF62983	Chromosome	3528793	3529557	-		Uncharacterized oxidoreductase YohF	yohF
ECL_01464	2.31928	3.27475e-05	ADF61024	Chromosome	1481593	1482237	+		Serine/threonine protein phosphatase 1 (EC 3.1.3.16)	pphA
ECL_03562	2.31204	0.00577432	ADF63096	Chromosome	3652111	3652728	-		Phage protein	ECL_03562
ECL_02361	2.30143	0.0029715	ADF61904	Chromosome	2407166	2408311	+		Cystathionine gamma-lyase (EC 4.4.1.1)	ECL_02361
ECL_03659	2.30068	0.000284334	ADF63193	Chromosome	3735895	3736677	-		Lysine-arginine-ornithine-binding ABC transporter, substrate-binding protein ArgT (TC 3.A.1.3.1)	argT
ECL_02779	2.29995	0.000745249	ADF62320	Chromosome	2834768	2835736	+		NADH oxidoreductase for hydroxylamine reductase	hcr
ECL_04482	2.29	0.000380498	ADF64011	Chromosome	4599643	4601130	-		Autoinducer 2 (AI-2) ABC transporter, dimeric ATP-binding protein	lsrA
ECL_01890	2.28337	7.41536e-05	ADF61444	Chromosome	1919712	1920392	-		Respiratory nitrate reductase gamma chain (EC 1.7.99.4)	narV
ECL_02901	2.27985	0.000360661	ADF62437	Chromosome	2943062	2944363	+		Hexuronate transporter	ECL_02901
ECL_04926	2.26211	5.56259e-05	ADF64450	Chromosome	5035533	5036855	+		Uncharacterized MFS-type transporter YhjE	yhjE
ECL_02347	2.26005	4.44738e-05	ADF61890	Chromosome	2394720	2396315	+		Uncharacterized protein YdhS	ydhS
ECL_03719	2.25519	1.35613e-05	ADF63253	Chromosome	3793829	3795208	-		Diguanylate cyclase (EC 2.7.7.65) => Globin-coupled heme-based oxygen sensor DgcO	dosC
ECL_03148	2.25155	0.000136501	ADF62684	Chromosome	3209081	3210202	+		Glutamate--cysteine ligase-like protein YbdK	ybdK
ECL_03957	2.24664	0.000385812	ADF63491	Chromosome	4054456	4055136	+			ECL_03957
ECL_01561	2.24022	0.000232638	ADF61120	Chromosome	1586973	1588583	+		VgrG protein	ECL_01561
ECL_A028	2.23088	1.84884e-05	ADF64716	pECL_A	19356	21797	-		Lead, cadmium, zinc and mercury transporting ATPase (EC 3.6.3.3) (EC 3.6.3.5); Copper-translocating P-type ATPase (EC 3.6.3.4)	ECL_A028
ECL_03605	2.22986	0.00125126	ADF63139	Chromosome	3680193	3680807	+			ECL_03605
ECL_01140	2.22144	0.000481736	ADF60701	Chromosome	1176097	1176357	+		Anti-adapter protein IraP	iraP
ECL_02154	2.21832	0.00174437	ADF61702	Chromosome	2197529	2199568	+		3-oxo-5,6-dehydrosuberyl-CoA semialdehyde dehydrogenase (EC 1.2.1.91) / 2-oxepin-2(3H)-ylideneacetyl-CoA hydrolase (EC 3.3.2.12)	paaZ
ECL_01606	2.21564	3.17338e-05	ADF61165	Chromosome	1624382	1625077	+		Cation transport protein ChaC	chaC
ECL_03560	2.21039	0.000432748	ADF63094	Chromosome	3650593	3651627	-		hypothetical protein	ECL_03560
ECL_01489	2.20887	7.76375e-05	ADF61049	Chromosome	1506846	1508444	-		c-di-GMP phosphodiesterase (EC 3.1.4.52) => PdeD	pdeD
ECL_03683	2.19257	8.96531e-05	ADF63217	Chromosome	3760695	3762035	-	cpxRA	3-ketoacyl-CoA thiolase (EC 2.3.1.16)	fadI
ECL_03980	2.18896	0.00415611	ADF63514	Chromosome	4075917	4086557	+		T1SS secreted agglutinin RTX	ECL_03980
ECL_01452	2.183	3.43804e-05	ADF61012	Chromosome	1474012	1474674	-		Exodeoxyribonuclease X	exoX
ECL_02851	2.18236	4.406e-05	ADF62390	Chromosome	2900261	2901283	-		Phage major capsid protein GpN	ECL_02851
ECL_04918	2.17921	4.98089e-05	ADF64442	Chromosome	5027278	5028927	+		Trehalase (EC 3.2.1.28) @ Cytoplasmic trehalase (EC 3.2.1.28)	treF
ECL_01852	2.17592	0.00010667	ADF61408	Chromosome	1877635	1878441	+		ABC transporter permease protein YdcV	ydcV
ECL_02849	2.17515	7.51343e-05	ADF62388	Chromosome	2899005	2899457	-		Phage head completion-stabilization protein GpL	ECL_02849
ECL_02204	2.17473	0.000158801	ADF61752	Chromosome	2256081	2257547	+		hypothetical protein	ECL_02204
ECL_01879	2.17414	5.37082e-05	ADF61433	Chromosome	1907893	1908510	+		Uncharacterized GST-like protein yncG	yncG
ECL_02947	2.17111	0.00010628	ADF62483	Chromosome	2995082	2996044	+		Inner membrane protein YbhQ	ybhN
ECL_A045	2.16976	8.14691e-05	ADF64733	pECL_A	35499	37181	+		Mercuric ion reductase (EC 1.16.1.1)	merA
ECL_01556	2.16069	8.16508e-05	ADF61115	Chromosome	1580667	1581512	+		hypothetical protein	ECL_01556
ECL_01836	2.15742	5.03223e-05	ADF61392	Chromosome	1861728	1862030	+		Gfa-like protein	ECL_01836
ECL_01259	2.15356	2.38571e-05	ADF60820	Chromosome	1297720	1298574	-		FIG000875: Thioredoxin domain-containing protein EC-YbbN	cnoX
ECL_01514	2.15075	0.00376196	ADF61073	Chromosome	1529072	1530142	+		Alanine racemase (EC 5.1.1.1)	dadX
ECL_03563	2.14907	0.000736562	ADF63097	Chromosome	3653311	3653985	-			ECL_03563
ECL_01117	2.14688	4.59661e-05	ADF60678	Chromosome	1149137	1150183	-		ABC transporter, ATP-binding protein (cluster 1, maltose/g3p/polyamine/iron); ABC transporter, ATP-binding protein (cluster 10, nitrate/sulfonate/bicarbonate)	afuC
ECL_02728	2.14158	9.92505e-05	ADF62269	Chromosome	2768395	2770218	-		L,D-transpeptidase YcbB	ldtD
ECL_02841	2.14069	0.000956814	ADF62380	Chromosome	2894830	2895090	-		Phage protein	ECL_02841
ECL_02329	2.14067	7.13917e-05	ADF61873	Chromosome	2378282	2378521	-		Uncharacterized protein YdhL	ydhL
ECL_01353	2.14047	0.000101547	ADF60914	Chromosome	1371304	1372791	-		Cytoplasmic alpha-amylase (EC 3.2.1.1)	amyA
ECL_04668	2.14023	0.000219004	ADF64196	Chromosome	4799754	4799969	-			arfA
ECL_03093	2.13751	0.000704144	ADF62629	Chromosome	3152071	3153312	-		Uncharacterized protein KPN_00625	ECL_03093
ECL_04886	2.136	8.94987e-05	ADF64412	Chromosome	4994165	4994416	+			ECL_04886
ECL_04906	2.13541	0.00101915	ADF64430	Chromosome	5013136	5014584	-		Tn7-like transposition protein C	ECL_04906
ECL_04485	2.13473	0.000179383	ADF64014	Chromosome	4604107	4606128	+		2,4-dienoyl-CoA reductase [NADPH] (EC 1.3.1.34)	fadH
ECL_03933	2.13469	0.000144292	ADF63467	Chromosome	4034911	4035285	+		Uncharacterized protein YfiL	yfiL
ECL_01974	2.13269	4.54819e-05	ADF61526	Chromosome	2010755	2011513	+		Trans-aconitate 2-methyltransferase (EC 2.1.1.144)	tam
ECL_02845	2.1321	0.000179383	ADF62384	Chromosome	2896222	2896677	-		Phage protein	ECL_02845
ECL_02853	2.12577	0.000367671	ADF62392	Chromosome	2902310	2904085	+		Phage terminase, ATPase subunit GpP	ECL_02853
ECL_05133	2.1232	0.00703582	ADF64655	Chromosome	5279191	5279610	-		D-ribose pyranase (EC 5.4.99.62)	rbsD
ECL_01396	2.12198	2.21028e-05	ADF60956	Chromosome	1414770	1415756	+		L-arabinose ABC transporter, permease protein AraH	araH
ECL_02847	2.12109	6.90053e-05	ADF62386	Chromosome	2897798	2898505	-		Phage tail completion protein GpS	ECL_02847
ECL_04806	2.12031	9.45219e-05	ADF64333	Chromosome	4922681	4923058	+		Uncharacterized protein YhhA	yhhA
ECL_03734	2.11976	0.00945657	ADF63268	Chromosome	3812420	3812782	+		Uncharacterized protein yfeC	yfeC
ECL_02850	2.11872	4.14834e-05	ADF62389	Chromosome	2899556	2900257	-		Phage terminase, endonuclease subunit GpM	ECL_02850
ECL_03599	2.11652	0.000436548	ADF63133	Chromosome	3677221	3677610	+		Single-stranded DNA-binding protein	ECL_03599
ECL_02852	2.11372	0.00031433	ADF62391	Chromosome	2901343	2902137	-		Phage capsid scaffolding protein GpO	ECL_02852
ECL_01835	2.11248	0.00249541	ADF61391	Chromosome	1861404	1861601	+		hypothetical protein	ECL_01835
ECL_02848	2.09115	0.000213534	ADF62387	Chromosome	2898502	2899008	-		hypothetical protein	ECL_02848
ECL_01570	2.08785	0.000736562	ADF61129	Chromosome	1597726	1598124	+		hypothetical protein	ECL_01570
ECL_02228	2.08423	0.000975366	ADF61776	Chromosome	2279379	2279936	+		Putrescine utilization regulator	puuR
ECL_02227	2.0832	0.000340188	ADF61775	Chromosome	2279174	2279353	+		Gamma-glutamyl-GABA hydrolase (EC 3.5.1.94)	ECL_02227
ECL_04441	2.08311	0.000138308	ADF63970	Chromosome	4548556	4548792	-		hypothetical protein	ECL_04441
ECL_B079	2.07743	0.000199134	ADF65041	pECL_B	50963	51214	+			ECL_B079
ECL_00752	2.07264	0.000413168	ADF60316	Chromosome	746870	748216	-		4-hydroxyphenylacetate symporter, major facilitator superfamily (MFS)	yfaV
ECL_04617	2.06284	0.00320054	ADF64145	Chromosome	4740811	4741749	-		Malate dehydrogenase (EC 1.1.1.37)	mdh
ECL_02261	2.05912	9.68374e-05	ADF61809	Chromosome	2314032	2314982	+		Universal stress protein E	uspE
ECL_03549	2.0573	0.000150402	ADF63083	Chromosome	3643024	3643335	-		hypothetical protein	ECL_03549
ECL_03808	2.05521	0.00067076	ADF63342	Chromosome	3894597	3896522	-		3D-(3,5/4)-trihydroxycyclohexane-1,2-dione hydrolase (EC 3.7.1.22)	iolD
ECL_02251	2.05027	0.000198566	ADF61799	Chromosome	2303107	2303970	-		Pyridoxine 4-dehydrogenase PhxI (EC 1.1.1.65)	pdxI
ECL_04766	2.05018	0.00349889	ADF64293	Chromosome	4875629	4877248	+		Phosphoenolpyruvate carboxykinase [ATP] (EC 4.1.1.49)	pck
ECL_02902	2.04912	0.00118693	ADF62438	Chromosome	2944381	2946744	+		Alpha-glucosidase (EC 3.2.1.20)	ECL_02902
ECL_01793	2.04075	4.58897e-05	ADF61351	Chromosome	1810527	1811579	+		Membrane protein YcjF	ycjF
ECL_03572	2.04027	0.00124708	ADF63106	Chromosome	3659367	3659861	-		Phage lysozyme R (EC 3.2.1.17)	ECL_03572
ECL_02844	2.03989	0.000111698	ADF62383	Chromosome	2895916	2896212	-		Phage holin	ECL_02844
ECL_03682	2.03968	6.45257e-05	ADF63216	Chromosome	3758548	3760695	-		Enoyl-CoA hydratase (EC 4.2.1.17) / 3-hydroxyacyl-CoA dehydrogenase (EC 1.1.1.35) / 3-hydroxybutyryl-CoA epimerase (EC 5.1.2.3)	fadJ
ECL_03571	2.03318	0.00381893	ADF63105	Chromosome	3658912	3659370	-		Phage endopeptidase Rz	ECL_03571
ECL_02842	2.02736	0.000204068	ADF62381	Chromosome	2895210	2895578	-		Phage protein	ECL_02842
ECL_00322	2.02034	0.000129249	ADF59888	Chromosome	331879	332550	+		Glutathione S-transferase (EC 2.5.1.18)	ECL_00322
ECL_00550	2.01867	9.17941e-05	ADF60116	Chromosome	540335	540934	-		Putative luxR family bacterial regulatory protein	ECL_00550
ECL_04821	2.01589	9.84007e-05	ADF64348	Chromosome	4935327	4936592	-		Gamma-aminobutyrate:alpha-ketoglutarate aminotransferase (EC 2.6.1.19)	ECL_04821
ECL_01395	2.0144	4.87805e-05	ADF60955	Chromosome	1413241	1414755	+		L-arabinose ABC transporter, ATP-binding protein AraG	araG
ECL_00632	2.01357	0.00076823	ADF60198	Chromosome	627682	629184	+		Galactofuranose ABC transporter, ATP-binding protein	ytfR
ECL_04409	2.01268	3.07932e-05	ADF63938	Chromosome	4527804	4529126	-		Phage tail fiber protein GpH	ycfK
ECL_01541	2.01142	4.59661e-05	ADF61100	Chromosome	1562931	1563413	+		T6SS component Hcp	hcp
ECL_01947	2.00934	2.31733e-05	ADF61499	Chromosome	1980073	1981059	-		MBL-fold metallo-hydrolase superfamily	ECL_01947
ECL_02002	2.00901	0.000493098	ADF61554	Chromosome	2039057	2040205	+		Oxidoreductase, short-chain dehydrogenase/reductase family	ECL_02002
ECL_02819	2.00572	3.74595e-05	ADF62360	Chromosome	2874441	2875553	-		Putrescine ABC transporter putrescine-binding protein PotF (TC 3.A.1.11.2)	potF
ECL_04839	2.00182	0.00042862	ADF64366	Chromosome	4951487	4952536	+		UPF0118 inner membrane protein YhhT	yhhT
ECL_05008	-2.00056	0.00225503	ADF64530	Chromosome	5135259	5136734	-		Ketol-acid reductoisomerase (NADP(+)) (EC 1.1.1.86)	ilvC
ECL_04667	-2.01274	4.15861e-05	ADF64195	Chromosome	4799347	4799757	+		Large-conductance mechanosensitive channel	mscL
ECL_01058	-2.0146	0.000522047	ADF60619	Chromosome	1090638	1091873	+		Na(+)-translocating NADH-quinone reductase subunit B (EC 1.6.5.8)	ECL_01058
ECL_02569	-2.01932	2.21028e-05	ADF62112	Chromosome	2615977	2617530	-		Peptidoglycan lipid II flippase MurJ	mviN
ECL_04454	-2.02011	0.000195124	ADF63983	Chromosome	4574026	4574790	-		Iron-chelator utilization protein	nfeF
ECL_04676	-2.02539	0.000148295	ADF64204	Chromosome	4803935	4804051	-		LSU ribosomal protein L36p @ LSU ribosomal protein L36p, zinc-dependent	rpmJ
ECL_02078	-2.03184	0.00600407	ADF61628	Chromosome	2131209	2131952	+		Glycerol-3-phosphate regulon repressor, DeoR family	ECL_02078
ECL_03445	-2.05576	3.1078e-05	ADF62979	Chromosome	3526302	3527225	-		Murein-DD-endopeptidase (EC 3.4.99.-)	pbpG
ECL_01245	-2.06732	4.58897e-05	ADF60806	Chromosome	1281862	1282506	+		Adenylate kinase (EC 2.7.4.3)	adk
ECL_02772	-2.07773	0.000388278	ADF62313	Chromosome	2826994	2827950	+		Virulence factor VirK	ybjX
ECL_04883	-2.08782	3.17338e-05	ADF64409	Chromosome	4991014	4991751	+		Cell wall endopeptidase, family M23/M37	ECL_04883
ECL_03515	-2.08979	0.000335008	ADF63049	Chromosome	3597279	3598922	-		ABC-type siderophore export system, fused ATPase and permease components	yojI
ECL_00548	-2.09272	4.54819e-05	ADF60114	Chromosome	539911	540042	+		hypothetical protein	ecnA
ECL_00311	-2.09354	1.25693e-05	ADF59877	Chromosome	320292	321371	+		Alanine racemase (EC 5.1.1.1)	alr
ECL_01165	-2.10826	8.04502e-05	ADF60726	Chromosome	1199621	1201435	+		Protein translocase subunit SecD	secD
ECL_02924	-2.1106	5.76026e-05	ADF62460	Chromosome	2970495	2971403	-		23S rRNA (adenine(1618)-N(6))-methyltransferase (EC 2.1.1.181)	rlmF
ECL_04544	-2.11282	0.000956814	ADF64073	Chromosome	4662637	4664532	-		DEAD-box ATP-dependent RNA helicase DeaD (= CshA) (EC 3.6.4.13)	deaD
ECL_04566	-2.1185	8.16508e-05	ADF64095	Chromosome	4689049	4689306	-		LSU ribosomal protein L27p	rpmA
ECL_02419	-2.12131	6.25143e-05	ADF61962	Chromosome	2468548	2468736	+			ECL_02419
ECL_00974	-2.12739	6.04861e-05	ADF60537	Chromosome	985889	986446	+		Ribosome recycling factor	frr
ECL_04678	-2.13165	0.000215786	ADF64206	Chromosome	4805422	4805856	-		LSU ribosomal protein L15p (L27Ae)	rplO
ECL_04397	-2.13485	0.000267968	ADF63926	Chromosome	4514621	4514836	+		SSU ribosomal protein S21p	rpsU
ECL_04215	-2.13885	0.000148732	ADF63748	Chromosome	4326114	4327631	-		Lysyl-tRNA synthetase (class II) (EC 6.1.1.6)	lysS
ECL_04871	-2.14474	0.000798634	ADF64398	Chromosome	4981190	4981882	+		Demethylmenaquinone methyltransferase-like protein	ECL_04871
ECL_03072	-2.15126	0.000148508	ADF62608	Chromosome	3129075	3129650	-		Lipid A palmitoyltransferase PagP (EC 2.3.1.251)	pagP
ECL_04646	-2.15238	0.000262782	ADF64174	Chromosome	4771458	4771754	+	cpxRA	DNA-binding protein Fis	fis
ECL_01348	-2.16001	0.000270998	ADF60909	Chromosome	1368533	1369486	-		Uncharacterized glycosyltransferase YkoT	ECL_01348
ECL_03525	-2.16512	6.84077e-05	ADF63059	Chromosome	3614053	3616338	+		Ribonucleotide reductase of class Ia (aerobic), alpha subunit (EC 1.17.4.1)	nrdA
ECL_05007	-2.16983	2.03355e-05	ADF64529	Chromosome	5134892	5135173	+		Peptidyl-prolyl cis-trans isomerase PpiC (EC 5.2.1.8)	ppiC
ECL_02643	-2.1808	0.0027709	ADF62186	Chromosome	2683624	2685681	-		beta-galactosidase (EC 3.2.1.23)	ECL_02643
ECL_00070	-2.18178	0.00017798	ADF59638	Chromosome	69984	70607	+		hypothetical protein	ECL_00070
ECL_01166	-2.18352	0.000124096	ADF60727	Chromosome	1201446	1202417	+		Protein translocase subunit SecF	secF
ECL_03138	-2.19524	0.000677534	ADF62674	Chromosome	3199080	3199601	-			ECL_03138
ECL_04679	-2.19703	0.000222822	ADF64207	Chromosome	4805860	4806039	-		LSU ribosomal protein L30p (L7e)	rpmD
ECL_03180	-2.20393	0.00020005	ADF62715	Chromosome	3246022	3247521	+		hypothetical protein	ECL_03180
ECL_04701	-2.2072	0.00113852	ADF64229	Chromosome	4815977	4816171	-		Bacterioferritin-associated ferredoxin	bfd
ECL_02418	-2.21129	2.9575e-05	ADF61961	Chromosome	2468479	2468676	-		LSU ribosomal protein L35p	rpmI
ECL_01901	-2.21255	0.00131976	ADF61455	Chromosome	1933745	1934332	+			ECL_01901
ECL_04843	-2.21489	2.27201e-05	ADF64370	Chromosome	4954472	4954723	+		Acyl carrier protein	ECL_04843
ECL_02999	-2.22528	0.00038105	ADF62535	Chromosome	3043457	3045025	-	cpxRA	Cytochrome d ubiquinol oxidase subunit I (EC 1.10.3.-)	cydA
ECL_05111	-2.23305	9.03446e-05	ADF64633	Chromosome	5250897	5252306	+		Glutamine synthetase type I (EC 6.3.1.2)	glnA
ECL_04705	-2.23854	9.05158e-05	ADF64232	Chromosome	4817607	4819721	-		Translation elongation factor G	fusA
ECL_02417	-2.24891	2.35777e-05	ADF61960	Chromosome	2468072	2468428	-		LSU ribosomal protein L20p	rplT
ECL_02464	-2.24994	0.000169182	ADF62007	Chromosome	2512624	2514480	+		Signal peptide peptidase SppA (protease 4)	sppA
ECL_00208	-2.25096	0.000112026	ADF59776	Chromosome	207295	209364	+		Glycyl-tRNA synthetase beta chain (EC 6.1.1.14)	glyS
ECL_00630	-2.25125	1.7065e-05	ADF60196	Chromosome	625779	626309	-		Inorganic pyrophosphatase (EC 3.6.1.1)	ppa
ECL_04688	-2.2564	0.000121254	ADF64216	Chromosome	4809633	4809887	-		SSU ribosomal protein S17p (S11e)	rpsQ
ECL_00207	-2.28789	5.57782e-05	ADF59775	Chromosome	206374	207285	+		Glycyl-tRNA synthetase alpha chain (EC 6.1.1.14)	glyQ
ECL_A021	-2.28871	7.39252e-05	ADF64709	pECL_A	14967	15443	+			ECL_A021
ECL_01620	-2.28926	3.16495e-05	ADF61178	Chromosome	1640898	1642694	-		Nitrate/nitrite sensor protein NarX	narX
ECL_03421	-2.29764	0.00051186	ADF62955	Chromosome	3497219	3498595	+		Diaminobutyrate--2-oxoglutarate aminotransferase (EC 2.6.1.76)	ECL_03421
ECL_00971	-2.32292	3.61735e-05	ADF60534	Chromosome	983150	983875	+		SSU ribosomal protein S2p (SAe)	rpsB
ECL_03506	-2.33094	0.000105995	ADF63040	Chromosome	3587770	3588054	+		LSU ribosomal protein L25p	rplY
ECL_03071	-2.34131	0.000503464	ADF62607	Chromosome	3128674	3128883	-		Cold shock protein of CSP family => CspE (naming convention as in E.coli)	cspE
ECL_00125	-2.34571	3.87488e-05	ADF59693	Chromosome	123973	124140	+		LSU ribosomal protein L33p @ LSU ribosomal protein L33p, zinc-independent	rpmG
ECL_03942	-2.35115	0.000413938	ADF63476	Chromosome	4041380	4041628	-		SSU ribosomal protein S16p	rpsP
ECL_04130	-2.35245	0.00391861	ADF63664	Chromosome	4237323	4238690	+		L-serine dehydratase, beta subunit (EC 4.3.1.17) / L-serine dehydratase, alpha subunit (EC 4.3.1.17)	sdaB
ECL_04567	-2.36866	6.58648e-05	ADF64096	Chromosome	4689326	4689637	-		LSU ribosomal protein L21p	rplU
ECL_04677	-2.37273	7.21784e-05	ADF64205	Chromosome	4804083	4805414	-		Protein translocase subunit SecY	secY
ECL_04689	-2.37601	0.000114416	ADF64217	Chromosome	4809887	4810078	-		LSU ribosomal protein L29p (L35e)	rpmC
ECL_04685	-2.37993	0.000420983	ADF64213	Chromosome	4808216	4808755	-		LSU ribosomal protein L5p (L11e)	rplE
ECL_04353	-2.38364	0.00034601	ADF63882	Chromosome	4466000	4466950	-		ABC transporter, substrate-binding protein (cluster 8, B12/iron complex)	ECL_04353
ECL_00597	-2.38716	0.000360053	ADF60163	Chromosome	588022	588471	+		LSU ribosomal protein L9p	rplI
ECL_01869	-2.38785	7.45404e-05	ADF61423	Chromosome	1897803	1899359	-		L-asparagine permease	ansP
ECL_04547	-2.38875	0.000158476	ADF64076	Chromosome	4668088	4668357	-		SSU ribosomal protein S15p (S13e)	rpsO
ECL_04680	-2.39401	0.000103011	ADF64208	Chromosome	4806046	4806546	-		SSU ribosomal protein S5p (S2e)	rpsE
ECL_04687	-2.39904	2.63451e-05	ADF64215	Chromosome	4809095	4809448	-		LSU ribosomal protein L14p (L23e)	rplN
ECL_00135	-2.40686	0.000129285	ADF59703	Chromosome	133050	134261	-		hypothetical protein	waaL
ECL_03128	-2.40817	0.00237427	ADF62664	Chromosome	3192909	3193790	+		LysR family transcriptional regulator STM3121	ECL_03128
ECL_04651	-2.41881	0.00010946	ADF64179	Chromosome	4779900	4780121	+		Uncharacterized membrane protein YhdV	yhdV
ECL_04690	-2.41885	9.26774e-05	ADF64218	Chromosome	4810078	4810488	-		LSU ribosomal protein L16p (L10e)	rplP
ECL_00957	-2.42695	0.00124723	ADF60520	Chromosome	965754	967736	+		Ferric hydroxamate ABC transporter (TC 3.A.1.14.3), permease component FhuB	fhuB
ECL_03939	-2.43334	5.76026e-05	ADF63473	Chromosome	4039635	4039982	-		LSU ribosomal protein L19p	rplS
ECL_04686	-2.43375	4.59661e-05	ADF64214	Chromosome	4808770	4809084	-		LSU ribosomal protein L24p (L26e)	rplX
ECL_05166	-2.43612	4.05165e-05	ADF64688	Chromosome	5313816	5313956	-		LSU ribosomal protein L34p	rpmH
ECL_00547	-2.4451	3.40569e-05	ADF60113	Chromosome	539345	539863	+		Translation elongation factor P	eF-P
ECL_04712	-2.45852	3.17338e-05	ADF64239	Chromosome	4822813	4823634	-		FKBP-type peptidyl-prolyl cis-trans isomerase FkpA precursor (EC 5.2.1.8)	fkpA
ECL_04911	-2.45941	6.18599e-05	ADF64435	Chromosome	5019110	5020609	+		Low-affinity inorganic phosphate transporter	pitA
ECL_00241	-2.46993	6.04861e-05	ADF59808	Chromosome	237771	238094	+		LSU ribosomal protein L11p (L12e)	rplK
ECL_00660	-2.47279	0.000730288	ADF60224	Chromosome	656034	658748	+		Mg(2+) transport ATPase, P-type (EC 3.6.3.2)	mgtA
ECL_01461	-2.48121	0.00155376	ADF61021	Chromosome	1479333	1479698	-		hypothetical protein	ECL_01461
ECL_04675	-2.48882	6.59358e-05	ADF64203	Chromosome	4803432	4803743	-		SSU ribosomal protein S13p (S18e)	rpsM
ECL_00742	-2.4993	0.00019229	ADF60306	Chromosome	734890	735435	-		Uncharacterized outer membrane protein YfaZ	ECL_00742
ECL_03422	-2.50314	0.00189429	ADF62956	Chromosome	3498614	3500080	+		L-2,4-diaminobutyrate decarboxylase (EC 4.1.1.86)	ECL_03422
ECL_02743	-2.51257	8.96531e-05	ADF62284	Chromosome	2787496	2789169	-		SSU ribosomal protein S1p	rpsA
ECL_00594	-2.51385	8.16508e-05	ADF60160	Chromosome	587032	587427	+		SSU ribosomal protein S6p	rpsF
ECL_00242	-2.52145	9.70467e-05	ADF59809	Chromosome	238098	238802	+		LSU ribosomal protein L1p (L10Ae)	rplA
ECL_04684	-2.52152	0.000145078	ADF64212	Chromosome	4807896	4808201	-		SSU ribosomal protein S14p (S29e) @ SSU ribosomal protein S14p (S29e), zinc-independent	rpsN
ECL_00745	-2.53276	0.000343115	ADF60309	Chromosome	738537	739490	-		Metal-binding GTPase YjiA	yjiA
ECL_00194	-2.54181	1.84382e-05	ADF59762	Chromosome	190332	191588	-		Valine--pyruvate aminotransferase (EC 2.6.1.66)	avtA
ECL_00124	-2.57071	4.13741e-05	ADF59692	Chromosome	123750	123950	+		LSU ribosomal protein L28p @ LSU ribosomal protein L28p, zinc-independent	rpmB
ECL_03941	-2.57419	3.40569e-05	ADF63475	Chromosome	4040825	4041364	-		16S rRNA processing protein RimM	rimM
ECL_04681	-2.58965	6.62751e-05	ADF64209	Chromosome	4806561	4806914	-		LSU ribosomal protein L18p (L5e)	rplR
ECL_04129	-2.5986	0.00116971	ADF63663	Chromosome	4235962	4237257	+	cpxRA	Serine transporter	sdaC
ECL_04674	-2.61462	7.243e-05	ADF64202	Chromosome	4803026	4803415	-		SSU ribosomal protein S11p (S14e)	rpsK
ECL_02748	-2.61493	0.000135765	ADF62289	Chromosome	2793564	2795333	+		Ribosomal protein S12p methylthiotransferase accessory factor YcaO	ycaO
ECL_04772	-2.6173	1.2896e-05	ADF64299	Chromosome	4881489	4883819	+		Transcription accessory protein (S1 RNA-binding domain)	yhgF
ECL_00973	-2.61918	2.52547e-05	ADF60536	Chromosome	984996	985721	+		Uridylate kinase (EC 2.7.4.22)	pyrH
ECL_01647	-2.62659	1.67024e-05	ADF61205	Chromosome	1674323	1675048	+		TonB-ExbBD energy transducing system, TonB subunit	tonB
ECL_05164	-2.62725	4.58897e-05	ADF64686	Chromosome	5311576	5313216	-		Inner membrane protein translocase and chaperone YidC, long form	yidC
ECL_01373	-2.63133	0.000158673	ADF60934	Chromosome	1392136	1392360	-		hypothetical protein	yecF
ECL_00741	-2.63575	0.00026231	ADF60305	Chromosome	734570	734890	-		putative lipoprotein	ECL_00741
ECL_04682	-2.638	7.91941e-05	ADF64210	Chromosome	4806924	4807457	-		LSU ribosomal protein L6p (L9e)	rplF
ECL_04775	-2.6417	0.000179383	ADF64302	Chromosome	4886706	4886945	+		Ferrous iron-sensing transcriptional regulator FeoC	feoC
ECL_04779	-2.64527	0.000185326	ADF64306	Chromosome	4889444	4890760	+		High-affinity gluconate transporter GntT	gntT
ECL_04691	-2.65	7.06182e-05	ADF64219	Chromosome	4810501	4811202	-		SSU ribosomal protein S3p (S3e)	rpsC
ECL_00596	-2.67454	5.15321e-05	ADF60162	Chromosome	587753	587980	+		SSU ribosomal protein S18p @ SSU ribosomal protein S18p, zinc-independent	rpsR
ECL_01189	-2.68403	0.00190883	ADF60750	Chromosome	1222535	1223482	-	cpxRA	Cytochrome O ubiquinol oxidase subunit II (EC 1.10.3.-)	cyoA
ECL_04639	-2.68498	1.0024e-05	ADF64167	Chromosome	4765156	4765608	+		3-dehydroquinate dehydratase II (EC 4.2.1.10)	ECL_04639
ECL_04672	-2.68776	5.15321e-05	ADF64200	Chromosome	4801358	4802347	-		DNA-directed RNA polymerase alpha subunit (EC 2.7.7.6)	rpoA
ECL_00972	-2.6979	1.7929e-05	ADF60535	Chromosome	983993	984844	+		Translation elongation factor Ts	tsf
ECL_01838	-2.70482	0.000411609	ADF61394	Chromosome	1862509	1863618	-		Outer membrane porin OmpN	ompN
ECL_04707	-2.70779	0.000112512	ADF64234	Chromosome	4820385	4820759	-		SSU ribosomal protein S12p (S23e)	rpsL
ECL_04673	-2.71408	3.6579e-05	ADF64201	Chromosome	4802373	4802981	-		SSU ribosomal protein S4p (S9e) @ SSU ribosomal protein S4p (S9e), zinc-independent	rpsD
ECL_01347	-2.72128	0.000462814	ADF60908	Chromosome	1366767	1368536	-		hypothetical protein	ECL_01347
ECL_04706	-2.74487	3.17338e-05	ADF64233	Chromosome	4819818	4820288	-		SSU ribosomal protein S7p (S5e)	rpsG
ECL_01194	-2.74609	7.78734e-06	ADF60755	Chromosome	1227013	1228311	+		Cell division trigger factor (EC 5.2.1.8)	tig
ECL_04248	-2.74807	6.15956e-06	ADF63781	Chromosome	4359272	4361173	-		Transketolase (EC 2.2.1.1)	tktA
ECL_04683	-2.75665	7.81389e-05	ADF64211	Chromosome	4807470	4807862	-		SSU ribosomal protein S8p (S15Ae)	rpsH
ECL_00595	-2.77469	3.40569e-05	ADF60161	Chromosome	587581	587748	+		Primosomal replication protein N	priB
ECL_03175	-2.77898	0.00113363	ADF62710	Chromosome	3239778	3241352	-		Ferric iron ABC transporter, permease protein	ECL_03175
ECL_01481	-2.78966	2.14195e-05	ADF61041	Chromosome	1498079	1499785	+		Cell division protein FtsI [Peptidoglycan synthetase] (EC 2.4.1.129)	ECL_01481
ECL_02527	-2.82493	0.00237427	ADF62070	Chromosome	2576306	2577610	-		NADH dehydrogenase (EC 1.6.99.3)	ndh
ECL_04611	-2.85272	7.95484e-05	ADF64139	Chromosome	4735221	4735613	-		SSU ribosomal protein S9p (S16e)	rpsI
ECL_03537	-2.86484	2.27811e-05	ADF63071	Chromosome	3630104	3630643	-		Uncharacterized outer membrane protein YfaZ	yfaZ
ECL_04671	-2.8791	3.17338e-05	ADF64199	Chromosome	4800931	4801317	-		LSU ribosomal protein L17p	rplQ
ECL_01462	-2.88921	1.30771e-05	ADF61022	Chromosome	1479845	1479961	-		hypothetical protein	ECL_01462
ECL_03640	-2.90009	0.000202072	ADF63174	Chromosome	3719175	3720377	+		Acetate kinase (EC 2.7.2.1)	ackA
ECL_00611	-2.90533	0.000367671	ADF60177	Chromosome	602198	604141	-		2',3'-cyclic-nucleotide 2'-phosphodiesterase (EC 3.1.4.16) / 3'-nucleotidase (EC 3.1.3.6)	cpdB
ECL_04692	-2.91979	4.15861e-05	ADF64220	Chromosome	4811220	4811552	-		LSU ribosomal protein L22p (L17e)	rplV
ECL_03940	-2.92407	2.21028e-05	ADF63474	Chromosome	4040026	4040793	-		tRNA (guanine(37)-N(1))-methyltransferase (EC 2.1.1.228)	trmD
ECL_01077	-2.94433	8.16508e-05	ADF60638	Chromosome	1109216	1110067	+		hypothetical protein	ECL_01077
ECL_04693	-2.98691	3.54301e-05	ADF64221	Chromosome	4811567	4811716	-		SSU ribosomal protein S19p (S15e)	rpsS
ECL_03641	-3.00416	4.9649e-05	ADF63175	Chromosome	3720454	3722595	+		BioD-like N-terminal domain / Phosphate acetyltransferase (EC 2.3.1.8)	pta
ECL_04694	-3.04312	3.77021e-05	ADF64222	Chromosome	4811862	4812683	-		LSU ribosomal protein L2p (L8e)	rplB
ECL_04612	-3.04537	1.08751e-05	ADF64140	Chromosome	4735629	4736057	-		LSU ribosomal protein L13p (L13Ae)	rplM
ECL_04640	-3.07553	9.76037e-06	ADF64168	Chromosome	4765630	4766094	+		Biotin carboxyl carrier protein of acetyl-CoA carboxylase	accB
ECL_04698	-3.07796	1.36502e-05	ADF64226	Chromosome	4814278	4814589	-		SSU ribosomal protein S10p (S20e)	rpsJ
ECL_04695	-3.11856	2.89413e-05	ADF64223	Chromosome	4812701	4813003	-		LSU ribosomal protein L23p (L23Ae)	rplW
ECL_04697	-3.14529	3.07932e-05	ADF64225	Chromosome	4813616	4814245	-		LSU ribosomal protein L3p (L3e)	rplC
ECL_04696	-3.18245	4.14834e-05	ADF64224	Chromosome	4813000	4813593	-		LSU ribosomal protein L4p (L1e)	rplD
ECL_03109	-3.21524	4.22791e-05	ADF62645	Chromosome	3168751	3169710	+		Ferric enterobactin-binding periplasmic protein FepB (TC 3.A.1.14.2)	fepB
ECL_04074	-3.2338	7.91941e-05	ADF63608	Chromosome	4178513	4179274	+		Cobalt ABC transporter, ATP-binding protein CbtL	ECL_04074
ECL_00243	-3.36055	1.59659e-05	ADF59810	Chromosome	239095	239592	+		LSU ribosomal protein L10p (P0)	rplJ
ECL_01622	-3.36242	2.86481e-05	ADF61180	Chromosome	1644783	1648526	+		Respiratory nitrate reductase alpha chain (EC 1.7.99.4)	narG
ECL_00553	-3.36606	2.30518e-06	ADF60119	Chromosome	542200	543345	-		Class C beta-lactamase (EC 3.5.2.6) => CMH family	ampC
ECL_04641	-3.37386	8.72843e-06	ADF64169	Chromosome	4766105	4767454	+		Biotin carboxylase of acetyl-CoA carboxylase (EC 6.3.4.14)	accC
ECL_03454	-3.37683	7.78875e-05	ADF62988	Chromosome	3533724	3534608	+		Cytidine deaminase (EC 3.5.4.5)	cdd
ECL_00220	-3.39388	6.07422e-06	ADF59787	Chromosome	218450	219112	-		Outer membrane porin, OmpA family	ompA
ECL_00244	-3.41303	1.35613e-05	ADF59811	Chromosome	239659	240027	+		LSU ribosomal protein L7p/L12p (P1/P2)	rplL
ECL_04964	-3.43631	4.1208e-05	ADF64486	Chromosome	5085893	5086654	-		Uridine phosphorylase (EC 2.4.2.3)	udp
ECL_03176	-3.5724	2.31733e-05	ADF62711	Chromosome	3241377	3242393	-		Ferric iron ABC transporter, iron-binding protein	ECL_03176
ECL_02958	-3.60802	3.38162e-06	ADF62494	Chromosome	3004382	3005083	-		Dethiobiotin synthase BioD (EC 6.3.3.3)	bioD
ECL_02962	-3.64179	7.50208e-06	ADF62498	Chromosome	3008096	3009385	+		Adenosylmethionine-8-amino-7-oxononanoate aminotransferase (EC 2.6.1.62)	bioA
ECL_00956	-3.69512	0.000108698	ADF60519	Chromosome	964867	965757	+		Ferric hydroxamate ABC transporter (TC 3.A.1.14.3), periplasmic substrate binding protein FhuD	fhuD
ECL_04469	-3.72996	7.55591e-06	ADF63998	Chromosome	4590259	4590804	-		hypothetical protein	ECL_04469
ECL_00955	-3.74554	0.000149944	ADF60518	Chromosome	964043	964867	+		Ferric hydroxamate ABC transporter (TC 3.A.1.14.3), ATP-binding protein FhuC	fhuC
ECL_01230	-3.78853	4.14834e-05	ADF60791	Chromosome	1264300	1264851	-		Maltose O-acetyltransferase (EC 2.3.1.79)	maa
ECL_03533	-3.80221	0.000162541	ADF63067	Chromosome	3624756	3626384	+		Anaerobic glycerol-3-phosphate dehydrogenase subunit A (EC 1.1.5.3)	glpA
ECL_00746	-3.88873	6.79732e-05	ADF60310	Chromosome	739501	739704	-		Uncharacterized proteins YbdD and YjiX	yjiX
ECL_01831	-3.93241	4.14834e-05	ADF61387	Chromosome	1857041	1857160	-		Uncharacterized lipoprotein YgdR	ECL_01831
ECL_04329	-3.95584	1.25693e-05	ADF63859	Chromosome	4440732	4441463	-	cpxRA	TonB-ExbBD energy transducing system, ExbB subunit	exbB
ECL_04328	-3.98461	1.7065e-05	ADF63858	Chromosome	4440300	4440719	-		TonB-ExbBD energy transducing system, ExbD subunit	exbD
ECL_04742	-4.03899	8.80682e-06	ADF64269	Chromosome	4850891	4853434	+		Nitrite reductase [NAD(P)H] large subunit (EC 1.7.1.4)	nirB
ECL_04773	-4.06507	0.000147232	ADF64300	Chromosome	4884121	4884348	+		Ferrous iron transporter-associated protein FeoA	feoA
ECL_01460	-4.08737	2.94699e-05	ADF61020	Chromosome	1478848	1479066	-		hypothetical protein	ECL_01460
ECL_00779	-4.10704	0.000462814	ADF60343	Chromosome	770059	770847	-		Ferric reductase (1.6.99.14)	fhuF
ECL_04774	-4.13603	1.53576e-05	ADF64301	Chromosome	4884379	4886697	+		Ferrous iron transporter FeoB	feoB
ECL_03334	-4.1766	1.02126e-05	ADF62868	Chromosome	3389704	3390870	-		D-alanyl-D-alanine carboxypeptidase (EC 3.4.16.4)	dacD
ECL_00954	-4.1778	3.07932e-05	ADF60517	Chromosome	961770	964019	+		Ferric hydroxamate outer membrane receptor FhuA	fhuA
ECL_02959	-4.20027	2.59306e-06	ADF62495	Chromosome	3005076	3005831	-		Malonyl-[acyl-carrier protein] O-methyltransferase (EC 2.1.1.197)	bioC
ECL_02960	-4.41858	2.78906e-06	ADF62496	Chromosome	3005815	3006972	-		8-amino-7-oxononanoate synthase (EC 2.3.1.47)	bioF
ECL_01621	-4.47261	2.47014e-06	ADF61179	Chromosome	1643004	1644401	+		Nitrate/nitrite transporter NarK	narK
ECL_02961	-4.62904	5.97306e-07	ADF62497	Chromosome	3006969	3008009	-		Biotin synthase (EC 2.8.1.6)	bioB
ECL_05050	-4.70974	0.000401329	ADF64572	Chromosome	5190181	5191026	+		Glycerol uptake facilitator protein	glpF
ECL_05051	-4.9518	7.62828e-05	ADF64573	Chromosome	5191048	5192556	+		Glycerol kinase (EC 2.7.1.30)	glpK
ECL_05067	-5.17775	4.07511e-07	ADF64589	Chromosome	5205794	5206414	-		Superoxide dismutase [Mn] (EC 1.15.1.1)	sodA
ECL_00747	-5.59745	1.87342e-05	ADF60311	Chromosome	739819	741972	-	cpxRA	Pyruvate:H+ symporter BtsT	btsT
ECL_00172	-5.75782	1.7952e-06	ADF59740	Chromosome	166859	167215	+		GTPase (EC 3.6.1.-)	yibI
ECL_00173	-5.96794	4.66956e-07	ADF59741	Chromosome	167218	168354	+		Inner membrane protein YibH	yibH
ECL_04789	-6.21547	0.000127164	ADF64316	Chromosome	4900940	4902448	+		Aerobic glycerol-3-phosphate dehydrogenase (EC 1.1.5.3)	glpD
ECL_00658	-6.71395	8.13939e-05	ADF60222	Chromosome	653155	654576	-		PTS system, trehalose-specific IIB component (EC 2.7.1.201) / PTS system, trehalose-specific IIC component	treB
ECL_00657	-7.08642	2.93602e-05	ADF60221	Chromosome	651460	653103	-		Trehalose-6-phosphate hydrolase (EC 3.2.1.93)	treC

## Sheet: Table S3 GO_TFs
Condition	source	term_name	term_id	adjusted_p_value	negative_log10_of_adjusted_p_value	term_size	query_size	intersection_size	effective_domain_size	intersections
SCV up	Ecf_go	tricarboxylic acid cycle	GO:0006099	2.44747e-09	8.61128	16	129	10	3462	ECL_03011,ECL_03008,ECL_03009,ECL_04617,ECL_03010,ECL_03007,ECL_00537,ECL_03004,ECL_00918,ECL_03005
SCV up	Ecf_go	periplasmic space	GO:0042597	7.81885e-05	4.10686	30	129	9	3462	ECL_02444,ECL_05063,ECL_00294,ECL_01941,ECL_00805,ECL_02233,ECL_02990,ECL_00641,ECL_02035
SCV up	Ecf_go	biotin biosynthetic process	GO:0009102	0.000133234	3.87538	7	129	5	3462	ECL_02961,ECL_02960,ECL_02958,ECL_02959,ECL_02962
SCV up	Ecf_go	carboxypeptidase activity	GO:0004180	0.00511967	2.29076	3	129	3	3462	ECL_03334,ECL_02879,ECL_03063
SCV up	Ecf_go	bacteriocin transport	GO:0043213	0.0199192	1.70073	4	129	3	3462	ECL_02991,ECL_02992,ECL_02994
SCV up	Ecf_go	galactose metabolic process	GO:0006012	0.0484397	1.3148	5	129	3	3462	ECL_02980,ECL_02981,ECL_02643
SCV up	Ecf_go	serine-type D-Ala-D-Ala carboxypeptidase activity	GO:0009002	0.0484397	1.3148	5	129	3	3462	ECL_03334,ECL_02879,ECL_03063
SCV up	EcloTFs	ECL_04784	ECL_04784	1.69963e-06	5.76965	11	103	7	2271	ECL_00290,ECL_00293,ECL_00292,ECL_00294,ECL_04781,ECL_00289,ECL_00288
SCV up	EcloTFs	ECL_05064	ECL_05064	2.85522e-06	5.54436	68	103	15	2271	ECL_01450,ECL_02523,ECL_02444,ECL_00582,ECL_05063,ECL_00965,ECL_04004,ECL_03011,ECL_03767,ECL_04739,ECL_05121,ECL_02676,ECL_00805,ECL_00561,ECL_05122
SCV up	EcloTFs	ECL_04734	ECL_04734	1.37604e-05	4.86137	407	103	39	2271	ECL_00290,ECL_00614,ECL_00293,ECL_00292,ECL_00658,ECL_00657,ECL_00294,ECL_03333,ECL_04792,ECL_05051,ECL_03011,ECL_03008,ECL_04790,ECL_04791,ECL_03009,ECL_05050,ECL_00611,ECL_04617,ECL_03010,ECL_04739,ECL_04039,ECL_00537,ECL_00747,ECL_03004,ECL_02183,ECL_03006,ECL_04040,ECL_03003,ECL_04769,ECL_00918,ECL_00289,ECL_00288,ECL_01513,ECL_02980,ECL_02981,ECL_03005,ECL_04179,ECL_03052,ECL_04041
SCV down	Ecf_go	chemotaxis	GO:0006935	9.07198e-15	14.0423	30	118	16	3462	ECL_02252,ECL_00603,ECL_04322,ECL_00760,ECL_03619,ECL_04456,ECL_01405,ECL_01404,ECL_00635,ECL_01415,ECL_01934,ECL_03226,ECL_03228,ECL_03221,ECL_01413,ECL_01412
SCV down	Ecf_go	bacterial-type flagellum-dependent cell motility	GO:0071973	5.00588e-10	9.30052	38	118	14	3462	ECL_03226,ECL_03227,ECL_02555,ECL_02559,ECL_03228,ECL_02558,ECL_03221,ECL_02556,ECL_03220,ECL_02560,ECL_03223,ECL_02561,ECL_02562,ECL_01357
SCV down	Ecf_go	transmembrane sigling receptor activity	GO:0004888	1.5118e-08	7.82051	15	118	9	3462	ECL_02252,ECL_00603,ECL_04322,ECL_00760,ECL_04456,ECL_00635,ECL_01934,ECL_01413,ECL_01412
SCV down	Ecf_go	sigl transduction	GO:0007165	1.39686e-05	4.85485	55	118	12	3462	ECL_02252,ECL_00603,ECL_04322,ECL_00760,ECL_03619,ECL_04456,ECL_01405,ECL_01404,ECL_00635,ECL_01934,ECL_01413,ECL_01412
SCV down	Ecf_go	bacterial-type flagellum assembly	GO:0044780	0.000273918	3.56238	21	118	7	3462	ECL_02568,ECL_01419,ECL_01355,ECL_02557,ECL_02556,ECL_03225,ECL_03223
SCV down	Ecf_go	cytochrome o ubiquinol oxidase activity	GO:0008827	0.00302267	2.51961	3	118	3	3462	ECL_01189,ECL_01186,ECL_01187
SCV down	Ecf_go	cytochrome-c oxidase activity	GO:0004129	0.00302267	2.51961	3	118	3	3462	ECL_01189,ECL_01188,ECL_01187
SCV down	Ecf_go	bacterial-type flagellum hook	GO:0009424	0.00324649	2.48859	7	118	4	3462	ECL_02555,ECL_02556,ECL_03225,ECL_01356
SCV down	Ecf_go	motor activity	GO:0003774	0.0147332	1.8317	17	118	5	3462	ECL_03227,ECL_02559,ECL_03228,ECL_03221,ECL_03220
SCV down	EcloTFs	ECL_01400	ECL_01400	7.9685e-21	20.0986	61	101	27	2271	ECL_02568,ECL_03533,ECL_03230,ECL_02567,ECL_02566,ECL_04928,ECL_01354,ECL_03534,ECL_01518,ECL_01367,ECL_01419,ECL_03226,ECL_03227,ECL_01355,ECL_02557,ECL_02559,ECL_03228,ECL_02558,ECL_03221,ECL_03225,ECL_03220,ECL_02560,ECL_03223,ECL_02561,ECL_02562,ECL_01356,ECL_02563
SCV down	EcloTFs	ECL_01401	ECL_01401	7.9685e-21	20.0986	61	101	27	2271	ECL_02568,ECL_03533,ECL_03230,ECL_02567,ECL_02566,ECL_04928,ECL_01354,ECL_03534,ECL_01518,ECL_01367,ECL_01419,ECL_03226,ECL_03227,ECL_01355,ECL_02557,ECL_02559,ECL_03228,ECL_02558,ECL_03221,ECL_03225,ECL_03220,ECL_02560,ECL_03223,ECL_02561,ECL_02562,ECL_01356,ECL_02563
SCV down	EcloTFs	ECL_02259	ECL_02259	5.32699e-06	5.27352	231	101	28	2271	ECL_01621,ECL_02779,ECL_04744,ECL_04071,ECL_04070,ECL_01623,ECL_02508,ECL_01635,ECL_04742,ECL_00334,ECL_03533,ECL_02756,ECL_01189,ECL_02755,ECL_01186,ECL_01188,ECL_01185,ECL_02754,ECL_01187,ECL_01417,ECL_03534,ECL_01416,ECL_01414,ECL_01415,ECL_04743,ECL_01413,ECL_01412,ECL_03252
SCV down	EcloTFs	ECL_04646	ECL_04646	2.70604e-05	4.56767	127	101	19	2271	ECL_01621,ECL_04744,ECL_01623,ECL_01635,ECL_04742,ECL_03533,ECL_02756,ECL_01189,ECL_02755,ECL_01186,ECL_01188,ECL_01185,ECL_02754,ECL_01187,ECL_02535,ECL_03534,ECL_00368,ECL_04743,ECL_03252
SCV down	EcloTFs	ECL_00876	ECL_00876	0.000186131	3.73018	72	101	13	2271	ECL_04744,ECL_01635,ECL_04742,ECL_00152,ECL_01189,ECL_01186,ECL_01188,ECL_01185,ECL_01187,ECL_03473,ECL_03470,ECL_04743,ECL_03472
SCV down	EcloTFs	narL	ECL_01619	0.000729679	3.13687	70	101	12	2271	ECL_01621,ECL_02779,ECL_04744,ECL_01623,ECL_01635,ECL_04742,ECL_00334,ECL_02756,ECL_02755,ECL_02754,ECL_04743,ECL_03252
SCV down	EcloTFs	csgD	ECL_02600	0.00369953	2.43185	29	101	7	2271	ECL_02568,ECL_02567,ECL_01367,ECL_03221,ECL_03225,ECL_03220,ECL_03223
Genta down	Ecf_go	structural constituent of ribosome	GO:0003735	5.30516e-65	64.2753	57	149	51	3462	ECL_04676,ECL_04566,ECL_04678,ECL_04397,ECL_04679,ECL_02418,ECL_02417,ECL_04688,ECL_00971,ECL_03506,ECL_00125,ECL_03942,ECL_04567,ECL_04689,ECL_04685,ECL_00597,ECL_04547,ECL_04680,ECL_04687,ECL_04690,ECL_03939,ECL_04686,ECL_05166,ECL_00241,ECL_04675,ECL_02743,ECL_00594,ECL_00242,ECL_04684,ECL_00124,ECL_04681,ECL_04674,ECL_04682,ECL_04691,ECL_00596,ECL_04707,ECL_04673,ECL_04706,ECL_04683,ECL_04611…
Genta down	Ecf_go	translation	GO:0006412	1.01712e-64	63.9926	60	149	52	3462	ECL_04676,ECL_04566,ECL_00974,ECL_04678,ECL_04397,ECL_04679,ECL_02418,ECL_02417,ECL_04688,ECL_00971,ECL_03506,ECL_00125,ECL_03942,ECL_04567,ECL_04689,ECL_04685,ECL_00597,ECL_04547,ECL_04680,ECL_04687,ECL_04690,ECL_03939,ECL_04686,ECL_05166,ECL_00241,ECL_04675,ECL_02743,ECL_00594,ECL_00242,ECL_04684,ECL_00124,ECL_04681,ECL_04674,ECL_04682,ECL_04691,ECL_00596,ECL_04707,ECL_04673,ECL_04706,ECL_04683…
Genta down	Ecf_go	ribosome	GO:0005840	1.70945e-61	60.7671	53	149	48	3462	ECL_04676,ECL_04566,ECL_04678,ECL_04397,ECL_02418,ECL_02417,ECL_04688,ECL_00971,ECL_03506,ECL_00125,ECL_03942,ECL_04567,ECL_04689,ECL_04685,ECL_00597,ECL_04547,ECL_04680,ECL_04687,ECL_04690,ECL_03939,ECL_04686,ECL_05166,ECL_00241,ECL_04675,ECL_02743,ECL_00594,ECL_04684,ECL_00124,ECL_03941,ECL_04681,ECL_04674,ECL_04682,ECL_04691,ECL_00596,ECL_04707,ECL_04683,ECL_04611,ECL_04671,ECL_04692,ECL_04693…
Genta down	Ecf_go	intracellular	GO:0005622	9.18478e-33	32.0369	82	149	40	3462	ECL_04676,ECL_02078,ECL_04566,ECL_04678,ECL_04397,ECL_02418,ECL_04705,ECL_02417,ECL_04688,ECL_00971,ECL_00125,ECL_03942,ECL_04567,ECL_04689,ECL_04685,ECL_00597,ECL_04547,ECL_04690,ECL_03939,ECL_04686,ECL_05166,ECL_04675,ECL_04684,ECL_00124,ECL_04681,ECL_04674,ECL_04682,ECL_00596,ECL_00972,ECL_04707,ECL_04673,ECL_04671,ECL_03640,ECL_04692,ECL_04694,ECL_04698,ECL_04695,ECL_04697,ECL_00243,ECL_00244
Genta down	Ecf_go	small ribosomal subunit	GO:0015935	5.47966e-07	6.26125	6	149	6	3462	ECL_00971,ECL_04680,ECL_04691,ECL_04707,ECL_04673,ECL_04706
Genta down	Ecf_go	large ribosomal subunit	GO:0015934	3.69972e-06	5.43183	7	149	6	3462	ECL_04678,ECL_04679,ECL_04687,ECL_00242,ECL_04692,ECL_04694
Genta down	Ecf_go	rR binding	GO:0019843	1.3155e-05	4.88091	5	149	5	3462	ECL_02417,ECL_04690,ECL_00594,ECL_04682,ECL_04673
Genta down	Ecf_go	biotin biosynthetic process	GO:0009102	0.000257416	3.58936	7	149	5	3462	ECL_02958,ECL_02962,ECL_02959,ECL_02960,ECL_02961
Genta down	Ecf_go	R binding	GO:0003723	0.00987634	2.0054	67	149	11	3462	ECL_04567,ECL_04680,ECL_04675,ECL_02743,ECL_00242,ECL_04691,ECL_04673,ECL_04706,ECL_04693,ECL_04694,ECL_04698
Genta down	Ecf_go	glycerol-3-phosphate metabolic process	GO:0006072	0.0287895	1.54077	4	149	3	3462	ECL_03533,ECL_05051,ECL_04789
Genta down	EcloTFs	ECL_02259	ECL_02259	2.03e-06	5.6925	231	120	32	2271	ECL_02999,ECL_02417,ECL_04688,ECL_01620,ECL_03942,ECL_04689,ECL_04690,ECL_03939,ECL_04911,ECL_03941,ECL_04775,ECL_04691,ECL_01189,ECL_02527,ECL_04611,ECL_03640,ECL_04692,ECL_03940,ECL_04693,ECL_04694,ECL_04612,ECL_04698,ECL_04695,ECL_04697,ECL_04696,ECL_01622,ECL_03533,ECL_04742,ECL_04773,ECL_04774,ECL_01621,ECL_05067
Genta down	EcloTFs	fur	ECL_03032	0.005494	2.26011	116	120	16	2271	ECL_04454,ECL_00957,ECL_01647,ECL_04775,ECL_01189,ECL_02527,ECL_03109,ECL_00956,ECL_00955,ECL_04329,ECL_04328,ECL_04773,ECL_00779,ECL_04774,ECL_00954,ECL_05067
Genta down	EcloTFs	ECL_00811	ECL_00811	0.00960043	2.01771	185	120	21	2271	ECL_02999,ECL_04688,ECL_04689,ECL_04690,ECL_04691,ECL_01189,ECL_02527,ECL_03640,ECL_04692,ECL_04693,ECL_04694,ECL_04698,ECL_04695,ECL_04697,ECL_04696,ECL_03533,ECL_04773,ECL_05067,ECL_04789,ECL_00658,ECL_00657
Genta up	Ecf_go	oxidoreductase activity	GO:0016491	6.29506e-08	7.201	203	212	37	3462	ECL_02229,ECL_02230,ECL_02447,ECL_00177,ECL_04622,ECL_04951,ECL_02756,ECL_00757,ECL_00740,ECL_02631,ECL_02160,ECL_00756,ECL_02189,ECL_01893,ECL_02050,ECL_01176,ECL_03765,ECL_00334,ECL_02619,ECL_03803,ECL_02301,ECL_01513,ECL_05035,ECL_04335,ECL_00557,ECL_01853,ECL_03807,ECL_00335,ECL_03449,ECL_02779,ECL_A028,ECL_02154,ECL_A045,ECL_04485,ECL_04617,ECL_02251,ECL_03682
Genta up	Ecf_go	oxidation-reduction process	GO:0055114	8.68805e-07	6.06108	305	212	45	3462	ECL_02229,ECL_02230,ECL_02433,ECL_02447,ECL_01053,ECL_00177,ECL_04622,ECL_02919,ECL_04951,ECL_02756,ECL_00757,ECL_00740,ECL_02327,ECL_02160,ECL_00750,ECL_02189,ECL_01893,ECL_01892,ECL_01176,ECL_03765,ECL_02157,ECL_00580,ECL_00334,ECL_02619,ECL_02337,ECL_03803,ECL_02301,ECL_01513,ECL_05035,ECL_04335,ECL_00557,ECL_01853,ECL_03807,ECL_00335,ECL_00749,ECL_00623,ECL_02779,ECL_01890,ECL_A028,ECL_02154,…
Genta up	Ecf_go	viral capsid assembly	GO:0019069	2.69238e-06	5.56986	8	212	7	3462	ECL_04423,ECL_04425,ECL_04426,ECL_02849,ECL_02853,ECL_02850,ECL_02852
Genta up	Ecf_go	"oxidoreductase activity, acting on the aldehyde or oxo group of donors, D or DP as acceptor"	GO:0016620	0.000105429	3.97704	25	212	10	3462	ECL_02229,ECL_02447,ECL_00177,ECL_04622,ECL_00757,ECL_00740,ECL_02160,ECL_02619,ECL_01853,ECL_02154
Genta up	Ecf_go	catalytic activity	GO:0003824	0.00199514	2.70003	347	212	41	3462	ECL_03728,ECL_02231,ECL_02449,ECL_03410,ECL_02225,ECL_01521,ECL_00330,ECL_01950,ECL_02882,ECL_03761,ECL_04951,ECL_03762,ECL_01951,ECL_02781,ECL_04952,ECL_02273,ECL_01398,ECL_04458,ECL_00266,ECL_00267,ECL_01397,ECL_01949,ECL_01498,ECL_02946,ECL_00754,ECL_02049,ECL_03802,ECL_04478,ECL_00753,ECL_02361,ECL_03148,ECL_03683,ECL_04918,ECL_01514,ECL_01353,ECL_04485,ECL_04617,ECL_03808,ECL_02902,ECL_03682…
Genta up	Ecf_go	cellular iron ion homeostasis	GO:0006879	0.0224747	1.64831	6	212	4	3462	ECL_02919,ECL_01386,ECL_01392,ECL_04700
Genta up	Ecf_go	fatty acid metabolic process	GO:0006631	0.0224747	1.64831	6	212	4	3462	ECL_04951,ECL_04952,ECL_03683,ECL_03682
Genta up	Ecf_go	trehalose biosynthetic process	GO:0005992	0.0273654	1.5628	3	212	3	3462	ECL_01398,ECL_01397,ECL_01949
Genta up	Ecf_go	ferric iron binding	GO:0008199	0.0499271	1.30166	7	212	4	3462	ECL_02919,ECL_01386,ECL_01392,ECL_04700
Genta up	EcloTFs	ECL_02228	ECL_02228	3.75798e-06	5.42505	8	187	7	2271	ECL_02229,ECL_02230,ECL_02231,ECL_02225,ECL_02226,ECL_02223,ECL_02228
Genta up	EcloTFs	ECL_05113	ECL_05113	0.000456367	3.34069	49	187	14	2271	ECL_02446,ECL_02447,ECL_01922,ECL_02449,ECL_02448,ECL_02479,ECL_01921,ECL_02445,ECL_01919,ECL_02480,ECL_01918,ECL_04458,ECL_03659,ECL_02819
Genta up	EcloTFs	ECL_01510	ECL_01510	0.000930453	3.03131	23	187	9	2271	ECL_01053,ECL_04951,ECL_04952,ECL_01201,ECL_01498,ECL_03685,ECL_03683,ECL_04485,ECL_03682
Genta up	EcloTFs	ECL_00811	ECL_00811	0.00302775	2.51888	185	187	30	2271	ECL_02229,ECL_02230,ECL_02693,ECL_02231,ECL_01053,ECL_01743,ECL_01652,ECL_02612,ECL_02225,ECL_00787,ECL_02226,ECL_04951,ECL_04952,ECL_02273,ECL_00266,ECL_00267,ECL_01498,ECL_02619,ECL_02223,ECL_01391,ECL_03685,ECL_03012,ECL_03659,ECL_04926,ECL_03683,ECL_04485,ECL_02228,ECL_04617,ECL_03682,ECL_02819
Genta up	EcloTFs	ECL_00809	ECL_00809	0.0131298	1.88174	44	187	11	2271	ECL_01743,ECL_02449,ECL_00210,ECL_00330,ECL_04951,ECL_04952,ECL_02273,ECL_04535,ECL_01498,ECL_03685,ECL_01606
